# Supplementary material for: Tobacco use and associated factors among Adults in Uganda: Findings from a nationwide survey
Source: Tob Induc Dis. 2016 Aug 11;14:27. doi: 10.1186/s12971-016-0093-8 (PMC4981967; doi:10.1186/s12971-016-0093-8)
Supplement: Additional file 1: — Tobacco survey data. (XLS 5053 kb) [file 12971_2016_93_MOESM1_ESM.xls]

## Sheet: Sheet1
pid	urbrur	listed	selected	eacode	reg04code	stratum	resultcode	c1	c2c	c2dk	c4	c5	c6	c6other	c7	c8	t1	t2	t3	t3dk	t4a	t4b	t4c	t4dk	t5a	t5adk	t5ana	t5and	t5aw	t5awdk	t5awna	t5b	t5bdk	t5bna	t5bnd	t5bw	t5bwdk	t5bwna	t5c	t5cdk	t5cna	t5cnd	t5cw	t5cwdk	t5cwna	t5d	t5ddk	t5dna	t5dnd
108117184	Urban	185	14	19209	1	2U	All steps completed	Male		Don't Know	11	Junior Secondary completed	Baganda		Never married	Self-employed	No
308235062	Urban	81	14	51076	3	5U	All steps completed	Male		Don't Know	6	O-level completed	Acholi		Currently married	Unpaid family worker/Homemaker	No
102001289	Urban	311	14	98	1	0U	onlt step 1_2 completed	Male	1994	Know	12	Junior Secondary completed	Batoro		Never married	Self-employed	No
301254037	Urban	134	14	58905	3	7U	All steps completed	Male		Don't Know	8	O-level completed	Lugbara/Madi		Currently married	Non-government employee	Yes	Yes	28	Know					5	Know	0	0				0	Know	0	0	0	Know	0	0	Know	0	0	0	Know	0	0	Know	0	0
413285040	Rural	205	14	63351	4	8R	All steps completed	Male		Don't Know	1	Primary school completed	Baganda		Never married	Self-employed	No
102015025	Urban	253	14	1387	1	0U	onlt step 1_2 completed	Male	1987	Know	10	O-level completed	Baganda		Currently married	Non-government employee	No
407281008	Rural	68	14	62429	4	8R	All steps completed	Male	1980	Know	10	O-level completed	Banyoro		Currently married	Self-employed	No
303249007	Rural	60	14	54237	3	7R	All steps completed	Male	1996	Know	0	No formal school	Lugbara/Madi		Currently married	Self-employed	No
123111112	Rural	148	14	18406	1	2R	All steps completed	Male	1953	Know	0	No formal school	Bakiga		Currently married	Non-government employee	No
102002040	Urban	82	14	214	1	0U	All steps completed	Male	1988	Know	15	Post graduate degree	Banyankore		Never married	Self-employed	No
210168011	Rural	88	14	30490	2	4R	All steps completed	Male	1966	Know	9	O-level completed	Iteso		Currently married	Unpaid family worker/Homemaker	No
113058060	Rural	60	14	8184	1	1R	All steps completed	Male	1993	Know	3	Primary school completed	Resfused		Never married	Non-government employee	No
415290024	Rural	99	14	64465	4	8R	All steps completed	Male		Don't Know	7	O-level completed	Bakiga		Currently married	Self-employed	No
102023192	Urban	359	14	2068	1	0U	All steps completed	Male	1988	Know	13	University/Higher institutions completed	Other	BAFUMBIRA	Never married	Non-government employee	No
115104044	Rural	104	14	16680	1	2R	All steps completed	Male	1964	Know	9	O-level completed	Baganda		Divorced	Self-employed	Yes	Yes	18	Know					1	Know	0	0				0	Know	0	0	0	Know	0	0	Know	0	0	0	Know	0	0	Know	0	0
224145050	Rural	126	14	25056	2	3R	All steps completed	Male		Don't Know	6	Primary school completed	Basonga		Currently married	Unpaid family worker/Homemaker	No
406277054	Rural	216	14	61594	4	8R	All steps completed	Male		Don't Know	7	O-level completed	Other	bakonjo	Never married	Self-employed	Yes	Yes	20	Know					8	Know	0	0				6	Know	0	0				0	Know	0	0	0	Know	0	0	Know	0	0
122083160	Urban	174	14	11804	1	1U	All steps completed	Male	1968	Know	5	Primary school completed	Iteso		Currently married	Self-employed	Yes	Yes	25	Know					2	Know	0	0				0	Know	0	0	0	Know	0	0	Know	0	0	0	Know	0	0	Know	0	0
320262008	Rural	28	14	58002	3	7R	All steps completed	Male		Don't Know	5	Primary school completed	Lugbara/Madi		Currently married	Unemployed(able to work)	No
102032366	Urban	370	14	2944	1	0U	All steps completed	Male	1990	Know	15	University/Higher institutions completed	Acholi		Never married	Student	No
308239012	Rural	150	14	51861	3	6R	All steps completed	Male		Don't Know	5	Primary school completed	Karimojong		Currently married	Non-paid	No
214140041	Rural	88	14	23827	2	3R	All steps completed	Male	1994	Know	9	O-level completed	Basonga		Never married	Student	Yes	Yes	16	Know					0	Know	0	0	0	Know	0	0	Know	0	0	0	Know	0	1	Know	0	0				0	Know	0	0
302205069	Rural	80	14	42153	3	5R	onlt step 1_2 completed	Male		Don't Know	11	Junior Secondary completed	Langi		Separated	Self-employed	No
208162057	Rural	84	14	28865	2	4R	All steps completed	Male		Don't Know	0	No formal school	Iteso		Currently married	Unpaid family worker/Homemaker	No
404344058	Urban	82	14	77698	4	9U	All steps completed	Male		Don't Know	3	Primary school completed	Bakiga		Currently married	Self-employed	No
113072024	Urban	114	14	10789	1	1U	All steps completed	Male		Don't Know	11	Junior Secondary completed	Baganda		Currently married	Self-employed	No
415290060	Rural	99	14	64465	4	8R	All steps completed	Male	1992	Know	2	No formal school	Batoro		Currently married	Self-employed	No
109099006	Rural	48	14	15457	1	2R	All steps completed	Male	1960	Know	9	Primary school completed	Other	Baruuli	Currently married	Self-employed	No
102012046	Urban	149	14	1127	1	0U	All steps completed	Male	1990	Know	10	O-level completed	Baganda		Never married	Self-employed	No
305233020	Urban	123	14	50800	3	5U	All steps completed	Male		Don't Know	7	O-level completed	Acholi		Currently married	Self-employed	Yes	Yes	20	Know					4	Know	0	0				0	Know	0	1	0	Know	1	0	Know	1	0				0	Know	1	0
313267116	Urban	130	14	59207	3	7U	All steps completed	Male		Don't Know	7	O-level completed	Lugbara/Madi		Currently married	Non-government employee	No
102031056	Urban	63	14	2844	1	0U	All steps completed	Male	1980	Know	7	O-level completed	Banyankore		Currently married	Self-employed	No
118082006	Urban	98	14	11692	1	1U	All steps completed	Male	1994	Know	7	O-level completed	Baganda		Never married	Self-employed	No
223188031	Rural	52	14	37370	2	4R	All steps completed	Male	1965	Know	4	Primary school completed	Bagisu/Sabiny		Currently married	Non-government employee	No
301247048	Rural	56	14	53736	3	7R	All steps completed	Male	1961	Know	2	Primary school completed	Lugbara/Madi		Currently married	Self-employed	No
102006042	Urban	174	14	618	1	0U	onlt step 1_2 completed	Male	1992	Know	11	Junior Secondary completed	Baganda		Never married	Student	No
307213116	Rural	242	14	44435	3	5R	All steps completed	Male	1947	Know	6	Primary school completed	Langi		Currently married	Unemployed(Unable to work)	Yes	Yes	24	Know					0	Know	0	1	777	Don't Know	0	10	Know	0	0				0	Know	1	0				0	Know	1	0
214139010	Rural	132	14	23588	2	3R	All steps completed	Male	1964	Know	7	Primary school completed	Bagisu/Sabiny		Currently married	Unpaid family worker/Homemaker	Yes	Yes	20	Know					0	Know	1	0				5	Know	0	0				0	Know	1	0				0	Know	1	0
427295046	Rural	138	14	65733	4	8R	All steps completed	Male	1984	Know	0	No formal school	Other	MUFUMBIRA	Currently married	Self-employed	No
310257064	Rural	94	14	56576	3	7R	All steps completed	Male	1955	Know	0	No formal school	Alur/Jopadhola		Currently married	Self-employed	Yes	Yes	20	Know					4	Know	0	0				1	Know	0	0				0	Know	0	0	0	Know	0	0	Know	0	0
406278040	Rural	68	14	61795	4	8R	All steps completed	Male	1980	Know	8	O-level completed	Other	bakonjo	Currently married	Self-employed	No
204155037	Urban	163	14	27057	2	3U	All steps completed	Male	1963	Know	9	O-level completed	Bagisu/Sabiny		Cohabitating	Non-government employee	No
427297025	Rural	166	14	66250	4	8R	All steps completed	Male		Don't Know	5	Primary school completed	Bakiga		Never married	Self-employed	No
320262018	Rural	28	14	58002	3	7R	All steps completed	Male	1945	Know	4	Primary school completed	Lugbara/Madi		Currently married	Self-employed	Yes	Yes	22	Know					1	Know	0	0				16	Know	0	0				0	Know	0	1	0	Know	1	0	Know	0	1
318242064	Rural	80	14	52637	3	6R	All steps completed	Male		Don't Know	0	No formal school	Karimojong		Currently married	Unpaid family worker/Homemaker	No
113048021	Rural	122	14	6388	1	1R	All steps completed	Male	1963	Know	14	Junior Secondary completed	Iteso		Currently married	Government employee	No
115104014	Rural	104	14	16680	1	2R	onlt step 1_2 completed	Male	1979	Know	7	Primary school completed	Baganda		Currently married	Self-employed	No
309266071	Urban	71	14	59050	3	7U	All steps completed	Male	1978	Know	6	Primary school completed	Lugbara/Madi		Currently married	Self-employed	No
408315021	Rural	24	14	70430	4	9R	All steps completed	Male		Don't Know	0	No formal school	Other	mufumbira	Currently married	Self-employed	Yes	No	30	Know									3	Know	0					0	Know	1					0	Know	1
224145086	Rural	126	14	25056	2	3R	All steps completed	Male	1974	Know	5	Primary school completed	Other	SIKI	Currently married	Self-employed	No
403272084	Rural	138	14	60512	4	8R	All steps completed	Male	1951	Know	0	No formal school	Banyoro		Currently married	Self-employed	No
201125030	Rural	67	14	20186	2	3R	All steps completed	Male	1994	Know	4	Primary school completed	Alur/Jopadhola		Currently married	Unpaid family worker/Homemaker	No
415306084	Urban	131	14	68062	4	8U	All steps completed	Male		Don't Know	6	Primary school completed	Batoro		Currently married	Self-employed	No
103085010	Rural	88	14	12137	1	2R	All steps completed	Male	1984	Know	5	Primary school completed	Baganda		Separated	Self-employed	No
405274072	Rural	154	14	60928	4	8R	All steps completed	Male		Don't Know	7	O-level completed	Batoro		Never married	Self-employed	No
419336064	Rural	102	14	75592	4	9R	All steps completed	Male	1977	Know	0	No formal school	Banyankore		Separated	Self-employed	No
318243007	Rural	40	14	52870	3	6R	onlt step 1_2 completed	Male	1979	Know	8	O-level completed	Karimojong		Currently married	Unpaid family worker/Homemaker	No
426342086	Rural	93	14	77178	4	9R	All steps completed	Male	1986	Know	7	O-level completed	Banyankore		Currently married	Self-employed	No
112101102	Rural	110	14	15982	1	2R	All steps completed	Male	1995	Know	9	O-level completed	Baganda		Cohabitating	Student	No
201127088	Rural	96	14	20658	2	3R	All steps completed	Male		Don't Know	0	No formal school	Basonga		Currently married	Self-employed	Yes	No	30	Know									0	Know	1					0	Know	1					5	Know	0
419336042	Rural	102	14	75592	4	9R	All steps completed	Male	1980	Know	7	O-level completed	Banyankore		Currently married	Self-employed	No
404313020	Rural	120	14	69909	4	9R	All steps completed	Male	1989	Know	7	O-level completed	Bakiga		Currently married	Self-employed	Yes	Yes	20	Know					2	Know	0	0				0	Know	0	0	0	Know	0	0	Know	0	0	0	Know	0	0	Know	0	0
405274006	Rural	154	14	60928	4	8R	All steps completed	Male	1970	Know	3	O-level completed	Bakiga		Currently married	Self-employed	No
313260046	Rural	46	14	57392	3	7R	All steps completed	Male	1989	Know	6	Primary school completed	Lugbara/Madi		Currently married	Self-employed	Yes	Yes	18	Know					0	Know	0	0	0	Know	0	5	Know	0	0				0	Know	0	0	0	Know	0	0	Know	0	0
219183036	Rural	67	14	35589	2	4R	All steps completed	Male	1978	Know	13	University/Higher institutions completed	Iteso		Currently married	Self-employed	No
428298034	Rural	57	14	66516	4	8R	All steps completed	Male	1995	Know	6	Primary school completed	Banyoro		Never married	Unemployed(Unable to work)	No
105036110	Rural	125	14	3582	1	1R	All steps completed	Male	1984	Know	7	O-level completed	Other	Banyalwanda	Currently married	Self-employed	No
320262024	Rural	28	14	58002	3	7R	All steps completed	Male	1991	Know	11	Junior Secondary completed	Lugbara/Madi		Never married	Unpaid family worker/Homemaker	No
219184062	Rural	107	14	35822	2	4R	All steps completed	Male	1992	Know	5	Primary school completed	Iteso		Never married	Unemployed(able to work)	No
203131044	Rural	101	14	21665	2	3R	All steps completed	Male	1986	Know	5	Primary school completed	Iteso		Currently married	Self-employed	No
313258047	Rural	84	14	56855	3	7R	All steps completed	Male	1952	Know	2	Primary school completed	Lugbara/Madi		Divorced	Unpaid family worker/Homemaker	No
303251076	Rural	84	14	54790	3	7R	All steps completed	Male	1973	Know	7	O-level completed	Lugbara/Madi		Divorced	Unpaid family worker/Homemaker	Yes	Yes	25	Know					2	Know	0	0				5	Know	0	0				0	Know	1	0				0	Know	1	0
102012120	Urban	149	14	1127	1	0U	All steps completed	Male		Don't Know	7	A-level completed	Baganda		Separated	Unemployed(able to work)	No
102024012	Urban	113	14	2156	1	0U	onlt step 1_2 completed	Male	1988	Know	15	Post graduate degree	Other	BANYOLI	Currently married	Self-employed	No
304209103	Rural	137	14	43193	3	5R	All steps completed	Male	1956	Know	6	Primary school completed	Acholi		Currently married	Self-employed	Yes	Yes	24	Know					0	Know	0	0	0	Know	0	3	Know	0	0				0	Know	1	0				0	Know	1	0
406304138	Urban	220	14	67732	4	8U	All steps completed	Male		Don't Know	7	O-level completed	Bakiga		Currently married	Self-employed	No
320262014	Rural	28	14	58002	3	7R	All steps completed	Male	1965	Know	5	Primary school completed	Lugbara/Madi		Currently married	Self-employed	No
402308014	Rural	59	14	68505	4	9R	All steps completed	Male	1948	Know	0	Primary school completed	Banyankore		Currently married	Unpaid family worker/Homemaker	No
121062044	Rural	80	14	9206	1	1R	All steps completed	Male	1969	Know	7	O-level completed	Baganda		Currently married	Self-employed	No
225190012	Rural	16	14	38287	2	4R	All steps completed	Male	1989	Know	15	Junior Secondary completed	Other	shana	Never married	Unpaid family worker/Homemaker	No
313258083	Rural	84	14	56855	3	7R	All steps completed	Male	1957	Know	6	Primary school completed	Lugbara/Madi		Currently married	Self-employed	No
211170032	Rural	60	14	30988	2	4R	All steps completed	Male		Don't Know	6	Primary school completed	Iteso		Currently married	Unpaid family worker/Homemaker	No
208162015	Rural	84	14	28865	2	4R	All steps completed	Male	1992	Know	10	Post graduate degree	Iteso		Cohabitating	Self-employed	No
113055271	Rural	447	14	7670	1	1R	All steps completed	Male	1984	Know	10	Junior Secondary completed	Basonga		Never married	Unpaid family worker/Homemaker	No
115105054	Rural	82	14	16929	1	2R	All steps completed	Male	1980	Know	8	O-level completed	Baganda		Currently married	Self-employed	No
208161084	Rural	134	14	28634	2	4R	All steps completed	Male		Don't Know	0	No formal school	Iteso		Currently married	Unpaid family worker/Homemaker	Yes	Yes	40	Know					2	Know	0	0				0	Know	0	0	0	Know	0	0	Know	0	0	0	Know	0	0	Know	0	0
108096044	Rural	125	14	14762	1	2R	All steps completed	Male	1977	Know	4	Primary school completed	Bagisu/Sabiny		Currently married	Non-government employee	No
113048004	Rural	122	14	6388	1	1R	All steps completed	Male	1984	Know	16	Post graduate degree	Bagisu/Sabiny		Currently married	Self-employed	No
213175073	Rural	126	14	32294	2	4R	All steps completed	Male		Don't Know	0	No formal school	Other	kumam	Separated	Self-employed	Yes	Yes	28	Know					5	Know	0	0				0	Know	1	0				0	Know	1	0				0	Know	1	0
415289058	Rural	101	14	64258	4	8R	All steps completed	Male		Don't Know	3	Primary school completed	Bakiga		Currently married	Self-employed	Yes	Yes	28	Know					0	Know	0	0	0	Know	0	6	Know	0	0				0	Know	0	0	0	Know	0	0	Know	0	0
413285143	Rural	205	14	63351	4	8R	All steps completed	Male	1977	Know	6	Primary school completed	Other	Mufumbira	Currently married	Self-employed	No
231194060	Rural	111	14	40072	2	4R	All steps completed	Male	1952	Know	7	O-level completed	Iteso		Currently married	Unpaid family worker/Homemaker	No
411325042	Rural	112	14	72839	4	9R	All steps completed	Male	1977	Know	8	O-level completed	Banyankore		Separated	Self-employed	No
224144044	Rural	68	14	24813	2	3R	All steps completed	Male	1963	Know	3	Primary school completed	Basonga		Currently married	Unpaid family worker/Homemaker	No
221185014	Rural	147	14	36400	2	4R	All steps completed	Male	1986	Know	7	Primary school completed	Banyoro		Currently married	Self-employed	No
102030047	Urban	112	14	2747	1	0U	All steps completed	Male	1980	Know	0	No formal school	Other	HINDI	Currently married	Non-government employee	No
201127006	Rural	96	14	20658	2	3R	All steps completed	Male	1984	Know	7	O-level completed	Other	samya	Currently married	Self-employed	No
205136066	Rural	81	14	22844	2	3R	All steps completed	Male		Don't Know	5	Primary school completed	Basonga		Currently married	Self-employed	No
116121047	Urban	79	14	19665	1	2U	All steps completed	Male	1962	Know	6	Primary school completed	Other	MUNYARWANDA	Currently married	Self-employed	No
225191030	Rural	55	14	38942	2	4R	All steps completed	Male	1990	Know	6	Primary school completed	Bagisu/Sabiny		Currently married	Unpaid family worker/Homemaker	No
102004158	Urban	166	14	394	1	0U	All steps completed	Male	1979	Know	15	Post graduate degree	Lugbara/Madi		Currently married	Self-employed	No
321221026	Rural	71	14	47061	3	5R	All steps completed	Male	1979	Know	6	Primary school completed	Langi		Currently married	Self-employed	Yes	Yes	18	Know					0	Know	0	0	0	Know	0	5	Know	0	0				0	Know	1	0				0	Know	1	0
316217097	Rural	109	14	45827	3	5R	All steps completed	Male	1986	Know	11	Junior Secondary completed	Acholi		Cohabitating	Unemployed(able to work)	No
310256032	Rural	120	14	56280	3	7R	All steps completed	Male	1982	Know	6	Primary school completed	Alur/Jopadhola		Currently married	Self-employed	No
120110030	Rural	61	14	18182	1	2R	All steps completed	Male	1976	Know	11	Junior Secondary completed	Baganda		Currently married	Self-employed	No
104114038	Urban	43	14	18917	1	2U	All steps completed	Male	1990	Know	13	Junior Secondary completed	Baganda		Currently married	Self-employed	No
415288084	Rural	101	14	64043	4	8R	All steps completed	Male	1977	Know	7	Primary school completed	Batoro		Currently married	Self-employed	No
403272094	Rural	138	14	60512	4	8R	All steps completed	Male		Don't Know	3	Primary school completed	Banyoro		Currently married	Self-employed	Yes	Yes	18	Know					0	Know	0	1				3	Know	0	0				0	Know	0	1	0	Know	1	0	Know	0	1
301247012	Rural	56	14	53736	3	7R	All steps completed	Male	1980	Know	13	O-level completed	Lugbara/Madi		Currently married	Self-employed	No
412327022	Rural	65	14	73384	4	9R	All steps completed	Male	1969	Know	9	O-level completed	Banyankore		Currently married	Self-employed	Yes	Yes	10	Know					0	Know	0	0	0	Know	0	2	Know	0	0				0	Know	0	0	2	Know	0	0	Know	0	0
406280020	Rural	66	14	62216	4	8R	All steps completed	Male		Don't Know	11	Junior Secondary completed	Other	bakonjo	Never married	Self-employed	No
105067177	Urban	197	14	10251	1	1U	All steps completed	Male	1990	Know	0	No formal school	Banyankore		Separated	Self-employed	Yes	No	18	Know									3	Know	0					0	Know	0					0	Know	0
303251011	Rural	84	14	54790	3	7R	All steps completed	Male	1971	Know	4	Primary school completed	Lugbara/Madi		Separated	Self-employed	No
225190002	Rural	16	14	38287	2	4R	All steps completed	Male	1980	Know	10	O-level completed	Other	SHANA	Currently married	Self-employed	No
211169010	Rural	139	14	30733	2	4R	All steps completed	Male		Don't Know	2	Primary school completed	Iteso		Currently married	Unpaid family worker/Homemaker	No
214157067	Urban	246	14	27325	2	3U	All steps completed	Male	1996	Know	7	O-level completed	Basonga		Never married	Self-employed	No
417332048	Rural	55	14	74655	4	9R	All steps completed	Male	1958	Know	5	Primary school completed	Banyankore		Currently married	Self-employed	Yes	Yes	30	Know					0	Know	0	0	0	Know	0	10	Know	0	0				10	Know	0	0				0	Know	0	0
102023217	Urban	359	14	2068	1	0U	All steps completed	Male	1981	Know	7	O-level completed	Other	Bafumbira	Currently married	Self-employed	No
321221042	Rural	71	14	47061	3	5R	All steps completed	Male	1991	Know	7	O-level completed	Langi		Currently married	Self-employed	No
304209054	Rural	137	14	43193	3	5R	All steps completed	Male		Don't Know	5	Primary school completed	Acholi		Currently married	Unemployed(able to work)	No
403270088	Rural	123	14	60096	4	8R	All steps completed	Male	1976	Know	6	Primary school completed	Other	MUKONJO	Currently married	Self-employed	No
228193014	Rural	27	14	39615	2	4R	All steps completed	Male	1988	Know	7	O-level completed	Other	sabiny	Currently married	Unemployed(able to work)	No
204155025	Urban	163	14	27057	2	3U	All steps completed	Male	1972	Know	7	O-level completed	Other	MUNYARWANDA	Cohabitating	Non-government employee	No
206159002	Rural	14	14	27974	2	4R	All steps completed	Male	1982	Know	7	O-level completed	Bagisu/Sabiny		Currently married	Self-employed	No
218202053	Urban	58	14	41490	2	4U	All steps completed	Male	1996	Know	6	Primary school completed	Bagisu/Sabiny		Never married	Self-employed	No
321219100	Rural	106	14	46421	3	5R	All steps completed	Male	1954	Know	2	Primary school completed	Langi		Currently married	Unemployed(Unable to work)	No
218202020	Urban	58	14	41490	2	4U	All steps completed	Male	1962	Know	5	Primary school completed	Bagisu/Sabiny		Currently married	Self-employed	No
115105024	Rural	82	14	16929	1	2R	All steps completed	Male	1988	Know	6	Primary school completed	Baganda		Separated	Self-employed	No
204133082	Rural	87	14	22121	2	3R	All steps completed	Male	1982	Know	9	Junior Secondary completed	Basonga		Never married	Non-government employee	No
303250015	Rural	77	14	54512	3	7R	All steps completed	Male	1994	Know	5	Primary school completed	Lugbara/Madi		Separated	Self-employed	Yes	Yes	18	Know					3	Know	0	0				2	Know	0	0				0	Know	0	1	0	Know	1	0	Know	0	1
310256040	Rural	120	14	56280	3	7R	All steps completed	Male	1976	Know	3	Primary school completed	Alur/Jopadhola		Currently married	Self-employed	No
120110043	Rural	61	14	18182	1	2R	All steps completed	Male		Don't Know	7	Junior Secondary completed	Baganda		Currently married	Self-employed	No
415306112	Urban	131	14	68062	4	8U	All steps completed	Male	1969	Know	4	Primary school completed	Batoro		Currently married	Self-employed	Yes	Yes	18	Know					4	Know	0	0				0	Know	0	1	0	Know	1	0	Know	0	1	0	Know	1	0	Know	0	1
110042121	Rural	145	14	5025	1	1R	All steps completed	Male		Don't Know	5	Primary school completed	Baganda		Separated	Self-employed	No
209198090	Urban	104	14	40883	2	4U	All steps completed	Male	1956	Know	17	Post graduate degree	Other	musamya	Currently married	Government employee	No
303248075	Rural	140	14	53976	3	7R	All steps completed	Male	1996	Know	4	Primary school completed	Lugbara/Madi		Never married	Unpaid family worker/Homemaker	Yes	Yes	15	Know					10	Know	0	0				11	Know	0	0				0	Know	0	1	0	Know	1	0	Know	0	1
409283084	Rural	142	14	62911	4	8R	All steps completed	Male	1982	Know	4	Primary school completed	Banyoro		Currently married	Self-employed	No
109100003	Rural	77	14	15723	1	2R	All steps completed	Male	1990	Know	13	Post graduate degree	Alur/Jopadhola		Never married	Non-government employee	No
325227112	Rural	124	14	49261	3	5R	All steps completed	Male		Don't Know	7	O-level completed	Langi		Currently married	Unpaid family worker/Homemaker	No
215177006	Rural	29	14	33258	2	4R	All steps completed	Male	1976	Know	7	O-level completed	Bagisu/Sabiny		Currently married	Unpaid family worker/Homemaker	No
218182005	Rural	24	14	35113	2	4R	All steps completed	Male		Don't Know	3	Primary school completed	Bagisu/Sabiny		Currently married	Self-employed	No
107090080	Rural	100	14	13275	1	2R	onlt step 1_2 completed	Male	1993	Know	6	Primary school completed	Banyoro		Separated	Self-employed	No
103085067	Rural	88	14	12137	1	2R	All steps completed	Male	1992	Know	12	O-level completed	Baganda		Never married	Self-employed	No
221186064	Rural	76	14	36673	2	4R	All steps completed	Male	1956	Know	11	O-level completed	Other	BANYOLE	Currently married	Self-employed	No
322223021	Rural	55	14	47871	3	5R	All steps completed	Male		Don't Know	5	Primary school completed	Acholi		Windowed	Self-employed	No
413286128	Rural	214	14	63588	4	8R	All steps completed	Male		Don't Know	4	Primary school completed	Banyankore		Currently married	Self-employed	Yes	Yes	19	Know					0	Know	1	0				4	Know	0	0				0	Know	1	0				0	Know	1	0
102011126	Urban	248	14	1054	1	0U	onlt step 1_2 completed	Male	1993	Know	11	Junior Secondary completed	Baganda		Never married	Self-employed	No
102029101	Urban	265	14	2618	1	0U	All steps completed	Male	1974	Know	17	Post graduate degree	Bagisu/Sabiny		Currently married	Self-employed	No
306246008	Urban	51	14	53563	3	6U	All steps completed	Male	1979	Know	18	Post graduate degree	Karimojong		Currently married	Government employee	No
105067064	Urban	197	14	10251	1	1U	onlt step 1_2 completed	Male	1987	Know	7	O-level completed	Baganda		Separated	Non-government employee	No
307211017	Rural	61	14	43844	3	5R	All steps completed	Male	1958	Know	2	Primary school completed	Langi		Currently married	Self-employed	No
113055088	Rural	447	14	7670	1	1R	All steps completed	Male	1978	Know	16	Post graduate degree	Other	Musamya	Currently married	Government employee	No
204155142	Urban	163	14	27057	2	3U	onlt step 1_2 completed	Male		Don't Know	5	Primary school completed	Basonga		Currently married	Self-employed	Yes	Yes	48	Know					1	Know	0	0				0	Know	0	0	0	Know	0	1	Know	0	0				0	Know	0	0
409305084	Urban	105	14	67889	4	8U	All steps completed	Male	1948	Know	7	O-level completed	Lugbara/Madi		Currently married	Self-employed	No
320263020	Rural	96	14	58266	3	7R	All steps completed	Male	1977	Know	8	A-level completed	Lugbara/Madi		Currently married	Self-employed	Yes	Yes	23	Know					3	Know	0	0				3	Know	0	0				0	Know	0	1	0	Know	1	0	Know	0	1
410345024	Urban	153	14	77897	4	9U	All steps completed	Male	1972	Know	14	Post graduate degree	Banyankore		Currently married	Self-employed	Yes	Yes	25	Know					3	Know	0	0				0	Know	0	0	0	Know	0	0	Know	0	0	0	Know	0	0	Know	0	0
110043176	Rural	198	14	5250	1	1R	All steps completed	Male	1964	Know	6	Primary school completed	Baganda		Currently married	Self-employed	No
426343042	Rural	48	14	77473	4	9R	All steps completed	Male	1979	Know	6	Primary school completed	Banyankore		Currently married	Self-employed	Yes	Yes	27	Know					1	Know	0	0				1	Know	0	0				1	Know	0	0				0	Know	0	0
102011108	Urban	248	14	1054	1	0U	All steps completed	Male	1972	Know	16	Post graduate degree	Baganda		Currently married	Self-employed	Yes	Yes	30	Know					4	Know	0	0				0	Know	0	0	0	Know	0	0	Know	0	0	0	Know	0	0	Know	0	0
113074076	Urban	272	14	10985	1	1U	All steps completed	Male	1956	Know	9	Primary school completed	Baganda		Currently married	Non-government employee	Yes	No	28	Know									2	Know	0					0	Know	1					0	Know	1
306237020	Rural	44	14	51436	3	6R	All steps completed	Male		Don't Know	0	No formal school	Karimojong		Currently married	Non-paid	No
232195067	Rural	121	14	40304	2	4R	All steps completed	Male		Don't Know	5	Primary school completed	Iteso		Currently married	Self-employed	No
405274116	Rural	154	14	60928	4	8R	All steps completed	Male	1976	Know	3	Primary school completed	Bakiga		Never married	Self-employed	Yes	Yes	20	Know					14	Know	0	0				0	Know	0	0	0	Know	0	0	Know	0	0	0	Know	0	0	Know	0	0
223203066	Urban	66	14	41680	2	4U	All steps completed	Male	1989	Know	13	Junior Secondary completed	Bagisu/Sabiny		Never married	Self-employed	No
117122051	Urban	68	14	19778	1	2U	All steps completed	Male	1990	Know	14	University/Higher institutions completed	Iteso		Currently married	Non-government employee	No
201125054	Rural	67	14	20186	2	3R	All steps completed	Male	1956	Know	8	O-level completed	Other	KENYAN	Currently married	Self-employed	Yes	Yes	55	Know					0	Know	0	1	2	Know	0	0	Know	1	0				0	Know	1	0				0	Know	1	0
203131052	Rural	101	14	21665	2	3R	All steps completed	Male	1994	Know	8	O-level completed	Other	MUSAMYA	Never married	Student	No
104088076	Rural	89	14	12833	1	2R	All steps completed	Male	1966	Know	5	Primary school completed	Baganda		Separated	Self-employed	Yes	Yes	20	Know					10	Know	0	0				0	Know	0	0	0	Know	0	0	Know	0	0	0	Know	0	0	Know	0	0
212172080	Rural	98	14	31494	2	4R	All steps completed	Male		Don't Know	3	Primary school completed	Alur/Jopadhola		Currently married	Unpaid family worker/Homemaker	No
106038070	Rural	199	14	4079	1	1R	All steps completed	Male	1985	Know	4	Primary school completed	Baganda		Currently married	Self-employed	No
312214020	Rural	37	14	44770	3	5R	All steps completed	Male	1962	Know	4	Primary school completed	Acholi		Currently married	Self-employed	No
124084043	Urban	88	14	11907	1	1U	All steps completed	Male		Don't Know	2	Primary school completed	Baganda		Separated	Unpaid family worker/Homemaker	No
421292051	Rural	130	14	65016	4	8R	All steps completed	Male	1981	Know	6	Primary school completed	Alur/Jopadhola		Currently married	Self-employed	No
301247016	Rural	56	14	53736	3	7R	All steps completed	Male		Don't Know	6	Primary school completed	Lugbara/Madi		Currently married	Unpaid family worker/Homemaker	Yes	No	24	Know									18	Know	0					5	Know	0					0	Know	0
214142009	Rural	59	14	24300	2	3R	All steps completed	Male	1985	Know	9	O-level completed	Banyoro		Currently married	Self-employed	No
124065016	Rural	131	14	9897	1	1R	All steps completed	Male	1974	Know	2	Primary school completed	Baganda		Currently married	Self-employed	No
412327026	Rural	65	14	73384	4	9R	All steps completed	Male	1975	Know	5	Primary school completed	Banyankore		Currently married	Self-employed	Yes	Yes	15	Know					0	Know	0	0	0	Know	0	3	Know	0	0				0	Know	0	0	0	Know	0	0	Know	0	0
102020159	Urban	365	14	1813	1	0U	All steps completed	Male	1974	Know	12	Junior Secondary completed	Other	MUNYORI	Never married	Self-employed	Yes	Yes	30	Know					6	Know	0	0				0	Know	1	0				0	Know	1	0				0	Know	1	0
418334031	Rural	76	14	75101	4	9R	All steps completed	Male	1982	Know	5	Primary school completed	Bakiga		Currently married	Self-employed	Yes	Yes	23	Know					0	Know	0	0	0	Know	0	0	Know	0	0	0	Know	0	3	Know	0	0				0	Know	0	0
117109074	Rural	76	14	17955	1	2R	All steps completed	Male	1974	Know	7	O-level completed	Bagisu/Sabiny		Currently married	Non-government employee	No
124084080	Urban	88	14	11907	1	1U	All steps completed	Male	1983	Know	3	No formal school	Other	Nyarwanda	Separated	Self-employed	No
104113043	Urban	128	14	18814	1	2U	All steps completed	Male	1985	Know	5	Primary school completed	Baganda		Separated	Non-government employee	Yes	Yes	20	Know					0	Know	0	0	0	Know	0	0	Know	0	0	0	Know	0	1	Know	0	0				0	Know	0	0
230150011	Rural	68	14	26262	2	3R	All steps completed	Male	1975	Know	2	Primary school completed	Other	BASAMYA	Currently married	Self-employed	No
417332040	Rural	55	14	74655	4	9R	All steps completed	Male	1981	Know	6	Primary school completed	Banyankore		Separated	Self-employed	Yes	No	25	Know									3	Know	0					0	Know	0					0	Know	0
118059002	Rural	95	14	8472	1	1R	All steps completed	Male	1974	Know	3	Primary school completed	Baganda		Currently married	Self-employed	No
327245067	Rural	91	14	53354	3	6R	All steps completed	Male		Don't Know	0	No formal school	Karimojong		Currently married	Self-employed	Yes	Yes	20	Know					0	Know	0	0	0	Know	0	0	Know	0	0	0	Know	0	0	Know	0	0	0	Know	0	0	Know	0	0
113073014	Urban	34	14	10886	1	1U	All steps completed	Male	1974	Know	7	Primary school completed	Baganda		Currently married	Non-government employee	No
419337048	Rural	73	14	75863	4	9R	All steps completed	Male	1994	Know	7	O-level completed	Banyankore		Never married	Non-paid	No
203130070	Rural	120	14	21441	2	3R	onlt step 1_2 completed	Male	1972	Know	1	Primary school completed	Basonga		Currently married	Unpaid family worker/Homemaker	No
310255002	Rural	60	14	55919	3	7R	All steps completed	Male		Don't Know	5	Primary school completed	Alur/Jopadhola		Currently married	Unpaid family worker/Homemaker	No
309254018	Rural	67	14	55616	3	7R	All steps completed	Male	1970	Know	7	O-level completed	Lugbara/Madi		Currently married	Self-employed	Yes	Yes	19	Know					6	Know	0	0				0	Know	0	0	0	Know	0	0	Know	0	0	0	Know	0	0	Know	0	0
232195118	Rural	121	14	40304	2	4R	All steps completed	Male	1993	Know	9	O-level completed	Iteso		Currently married	Unpaid family worker/Homemaker	No
418333076	Rural	127	14	74887	4	9R	All steps completed	Male	1985	Know	0	No formal school	Banyankore		Never married	Self-employed	Yes	Yes	16	Know					15	Know	0	0				0	Know	0	0	0	Know	0	0	Know	0	0	0	Know	0	0	Know	0	0
113081211	Urban	215	14	11607	1	1U	All steps completed	Male	1996	Know	12	Junior Secondary completed	Baganda		Never married	Student	No
426342079	Rural	93	14	77178	4	9R	All steps completed	Male	1972	Know	11	Junior Secondary completed	Banyankore		Separated	Self-employed	No
102022115	Urban	266	14	1985	1	0U	All steps completed	Male	1994	Know	6	Primary school completed	Other	BAKONJJO	Never married	Unemployed(able to work)	No
231194036	Rural	111	14	40072	2	4R	All steps completed	Male		Don't Know	7	Primary school completed	Iteso		Currently married	Unpaid family worker/Homemaker	No
102009028	Urban	94	14	894	1	0U	onlt step 1_2 completed	Male	1965	Know	7	O-level completed	Baganda		Divorced	Self-employed	No
426343038	Rural	48	14	77473	4	9R	All steps completed	Male		Don't Know	6	Primary school completed	Banyankore		Never married	Self-employed	No
330264063	Rural	97	14	58596	3	7R	All steps completed	Male	1967	Know	10	Junior Secondary completed	Alur/Jopadhola		Separated	Self-employed	Yes	Yes	25	Know					4	Know	0	0				0	Know	0	1	0	Know	1	0	Know	0	1	0	Know	1	0	Know	0	1
301247032	Rural	56	14	53736	3	7R	All steps completed	Male		Don't Know	3	Primary school completed	Lugbara/Madi		Separated	Unpaid family worker/Homemaker	No
316216078	Rural	101	14	45595	3	5R	All steps completed	Male		Don't Know	4	Primary school completed	Acholi		Currently married	Unemployed(Unable to work)	Yes	Yes	19	Know					10	Know	0	0				4	Know	0	0				0	Know	1	0				0	Know	1	0
315215093	Rural	95	14	45179	3	5R	All steps completed	Male	1972	Know	13	University/Higher institutions completed	Langi		Separated	Self-employed	No
102018152	Urban	168	14	1627	1	0U	All steps completed	Male	1974	Know	27	Post graduate degree	Baganda		Currently married	Non-government employee	No
113053076	Rural	77	14	7342	1	1R	All steps completed	Male	1949	Know	7	Primary school completed	Baganda		Currently married	Self-employed	Yes	No	20	Know									2	Know	0					0	Know	0					0	Know	0
316217012	Rural	109	14	45827	3	5R	All steps completed	Male	1990	Know	6	Primary school completed	Acholi		Never married	Unemployed(able to work)	Yes	Yes	16	Know					2	Know	0	0				1	Know	0	0				0	Know	1	0				0	Know	1	0
426350034	Urban	81	14	78879	4	9U	All steps completed	Male	1964	Know	11	Junior Secondary completed	Banyankore		Currently married	Self-employed	No
102005124	Urban	156	14	491	1	0U	All steps completed	Male	1994	Know	11	Junior Secondary completed	Baganda		Never married	Self-employed	No
418335060	Rural	183	14	75342	4	9R	All steps completed	Male	1961	Know	4	Primary school completed	Bakiga		Currently married	Self-employed	No
418349150	Urban	163	14	78665	4	9U	All steps completed	Male		Don't Know	12	O-level completed	Banyankore		Divorced	Self-employed	No
102013058	Urban	352	14	1222	1	0U	All steps completed	Male	1996	Know	11	Junior Secondary completed	Baganda		Never married	Student	No
328229072	Rural	86	14	49851	3	5R	All steps completed	Male		Don't Know	6	Primary school completed	Acholi		Windowed	Unpaid family worker/Homemaker	No
403300055	Urban	68	14	67028	4	8U	All steps completed	Male	1985	Know	16	Post graduate degree	Batoro		Never married	Non-government employee	No
118059083	Rural	95	14	8472	1	1R	onlt step 1_2 completed	Male	1990	Know	11	Junior Secondary completed	Baganda		Never married	Self-employed	No
113078098	Urban	128	14	18814	1	2U	All steps completed	Male	1996	Know	13	Junior Secondary completed	Basonga		Never married	Student	No
231194075	Rural	111	14	40072	2	4R	All steps completed	Male		Don't Know	3	Primary school completed	Iteso		Never married	Self-employed	No
101035065	Rural	65	14	3350	1	1R	All steps completed	Male	1970	Know	2	Primary school completed	Baganda		Never married	Self-employed	No
219184070	Rural	107	14	35822	2	4R	All steps completed	Male	1978	Know	11	Junior Secondary completed	Iteso		Separated	Government employee	No
427296034	Rural	74	14	65999	4	8R	All steps completed	Male		Don't Know	2	Primary school completed	Bakiga		Currently married	Self-employed	Yes	Yes	15	Know					0	Know	1	0				10	Know	0	0				0	Know	1	0				0	Know	1	0
212172045	Rural	98	14	31494	2	4R	All steps completed	Male	1995	Know	7	O-level completed	Iteso		Never married	Student	No
303249050	Rural	60	14	54237	3	7R	All steps completed	Male		Don't Know	4	Primary school completed	Lugbara/Madi		Currently married	Unpaid family worker/Homemaker	No
411323272	Rural	378	14	72347	4	9R	All steps completed	Male	1972	Know	2	Primary school completed	Bakiga		Currently married	Self-employed	Yes	Yes	20	Know					0	Know	0	0	0	Know	0	4	Know	0	0				0	Know	0	0	0	Know	0	0	Know	0	0
407282012	Rural	73	14	62690	4	8R	All steps completed	Male		Don't Know	7	Primary school completed	Banyoro		Currently married	Self-employed	No
209165051	Rural	147	14	29714	2	4R	All steps completed	Male		Don't Know	7	O-level completed	Bagisu/Sabiny		Never married	Self-employed	No
327245002	Rural	91	14	53354	3	6R	All steps completed	Male		Don't Know	0	No formal school	Karimojong		Never married	Unpaid family worker/Homemaker	No
215177004	Rural	29	14	33258	2	4R	All steps completed	Male	1986	Know	8	O-level completed	Bagisu/Sabiny		Separated	Non-government employee	No
118060032	Rural	55	14	8712	1	1R	All steps completed	Male		Don't Know	7	O-level completed	Baganda		Never married	Student	No
410320008	Rural	147	14	71600	4	9R	All steps completed	Male	1974	Know	5	Primary school completed	Banyankore		Currently married	Self-employed	No
318243032	Rural	40	14	52870	3	6R	onlt step 1_2 completed	Male		Don't Know	5	Primary school completed	Karimojong		Never married	Unemployed(able to work)	No
414329052	Rural	85	14	73852	4	9R	All steps completed	Male	1985	Know	7	O-level completed	Bakiga		Currently married	Self-employed	No
113057128	Rural	207	14	8010	1	1R	All steps completed	Male	1982	Know	15	Post graduate degree	Baganda		Never married	Self-employed	No
214142022	Rural	59	14	24300	2	3R	All steps completed	Male		Don't Know	2	Primary school completed	Basonga		Windowed	Self-employed	No
211170045	Rural	60	14	30988	2	4R	All steps completed	Male		Don't Know	5	Primary school completed	Iteso		Separated	Unpaid family worker/Homemaker	No
407281022	Rural	68	14	62429	4	8R	All steps completed	Male	1980	Know	6	Primary school completed	Banyoro		Currently married	Self-employed	No
113076084	Urban	231	14	11145	1	1U	All steps completed	Male	1996	Know	17	Post graduate degree	Baganda		Cohabitating	Self-employed	No
223188020	Rural	52	14	37370	2	4R	All steps completed	Male	1967	Know	6	Primary school completed	Bagisu/Sabiny		Currently married	Self-employed	No
116107040	Rural	45	14	17465	1	2R	All steps completed	Male	1982	Know	6	Primary school completed	Banyankore		Currently married	Self-employed	No
219183002	Rural	67	14	35589	2	4R	All steps completed	Male	1958	Know	16	Post graduate degree	Iteso		Currently married	Self-employed	No
303251047	Rural	84	14	54790	3	7R	All steps completed	Male	1983	Know	15	Post graduate degree	Lugbara/Madi		Currently married	Government employee	No
411323218	Rural	378	14	72347	4	9R	All steps completed	Male		Don't Know	4	Primary school completed	Banyankore		Never married	Non-paid	No
304231078	Urban	108	14	50531	3	5U	All steps completed	Male		Don't Know	13	University/Higher institutions completed	Acholi		Cohabitating	Self-employed	No
102003020	Urban	70	14	304	1	0U	All steps completed	Male	1979	Know	13	University/Higher institutions completed	Alur/Jopadhola		Currently married	Self-employed	Yes	Yes	20	Know					5	Know	0	0				0	Know	0	0	0	Know	0	0	Know	0	0	0	Know	0	0	Know	0	0
113052134	Rural	143	14	7150	1	1R	All steps completed	Male	1977	Know	18	Post graduate degree	Baganda		Currently married	Self-employed	No
112163157	Rural	104	14	29155	2	4R	All steps completed	Male	1988	Know	15	Post graduate degree	Basonga		Never married	Non-government employee	No
209197038	Urban	40	14	40726	2	4U	All steps completed	Male		Don't Know	7	Primary school completed	Iteso		Divorced	Self-employed	No
310255036	Rural	60	14	55919	3	7R	onlt step 1_2 completed	Male	1984	Know	10	A-level completed	Alur/Jopadhola		Currently married	Self-employed	Yes	Yes	9	Know					1	Know	0	0				77	Don't Know	0	0	0	Know	1	0	Know	1	0				0	Know	1	0
107092149	Rural	100	14	13275	1	2R	All steps completed	Male	1991	Know	8	O-level completed	Bakiga		Never married	Self-employed	No
102026199	Urban	137	14	2332	1	0U	onlt step 1_2 completed	Male	1965	Know	7	O-level completed	Bakiga		Currently married	Self-employed	No
107089057	Rural	91	14	13061	1	2R	All steps completed	Male	1996	Know	7	O-level completed	Baganda		Currently married	Self-employed	No
309266010	Urban	71	14	59050	3	7U	All steps completed	Male	1970	Know	15	Junior Secondary completed	Lugbara/Madi		Currently married	Self-employed	Yes	Yes	8	Know					8	Know	0	0				0	Know	0	1	0	Know	1	0	Know	0	1	0	Know	1	0	Know	0	1
229148072	Rural	94	14	25794	2	3R	All steps completed	Male	1982	Know	7	O-level completed	Basonga		Currently married	Self-employed	No
107093004	Rural	30	14	14020	1	2R	All steps completed	Male	1957	Know	0	No formal school	Bakiga		Currently married	Self-employed	No
102022096	Urban	266	14	1985	1	0U	All steps completed	Male		Don't Know	8	O-level completed	Baganda		Currently married	Self-employed	No
113049030	Rural	162	14	6578	1	1R	All steps completed	Male	1987	Know	6	No formal school	Other	Sabinyi	Currently married	Non-government employee	No
219183026	Rural	67	14	35589	2	4R	All steps completed	Male		Don't Know	8	O-level completed	Iteso		Currently married	Self-employed	No
203132132	Rural	116	14	21886	2	3R	onlt step 1_2 completed	Male	1976	Know	5	Primary school completed	Basonga		Currently married	Unpaid family worker/Homemaker	Yes	Yes	12	Know					3	Know	0	0				0	Know	1	0				0	Know	1	0				0	Know	1	0
123112010	Rural	152	14	18641	1	2R	All steps completed	Male	1985	Know	4	Primary school completed	Banyoro		Currently married	Self-employed	No
322223014	Rural	55	14	47871	3	5R	All steps completed	Male	1971	Know	7	O-level completed	Acholi		Currently married	Self-employed	No
101035042	Rural	65	14	3350	1	1R	All steps completed	Male	1976	Know	4	Primary school completed	Banyankore		Currently married	Self-employed	No
318243001	Rural	40	14	52870	3	6R	All steps completed	Male		Don't Know	3	Primary school completed	Karimojong		Never married	Student	No
316216006	Rural	101	14	45595	3	5R	All steps completed	Male		Don't Know	4	Primary school completed	Acholi		Currently married	Unpaid family worker/Homemaker	Yes	No	21	Know									28	Know	0					0	Know	1					0	Know	1
324244046	Rural	48	14	53114	3	6R	onlt step 1_2 completed	Male		Don't Know	0	No formal school	Other	POKOT	Currently married	Non-paid	No
107094032	Rural	52	14	14328	1	2R	All steps completed	Male	1990	Know	6	Primary school completed	Baganda		Currently married	Self-employed	Yes	Yes	18	Know					2	Know	0	0				0	Know	0	0	0	Know	0	0	Know	0	0	0	Know	0	0	Know	0	0
313267098	Urban	130	14	59207	3	7U	All steps completed	Male		Don't Know	2	Primary school completed	Lugbara/Madi		Never married	Unpaid family worker/Homemaker	No
403300007	Urban	68	14	67028	4	8U	All steps completed	Male	1995	Know	11	O-level completed	Banyoro		Never married	Student	No
110043105	Rural	198	14	5250	1	1R	All steps completed	Male	1980	Know	6	Primary school completed	Baganda		Currently married	Self-employed	No
102010460	Urban	520	14	978	1	0U	onlt step 1_2 completed	Male	1989	Know	15	Post graduate degree	Basonga		Currently married	Self-employed	No
111045066	Rural	180	14	5747	1	1R	All steps completed	Male	1983	Know	2	Primary school completed	Baganda		Currently married	Self-employed	No
301254104	Urban	134	14	58905	3	7U	All steps completed	Male	1986	Know	2	Primary school completed	Lugbara/Madi		Never married	Self-employed	Yes	Yes	19	Know					3	Know	0	0				0	Know	0	1	0	Know	1	0	Know	0	1	0	Know	1	0	Know	0	1
107090051	Rural	100	14	13275	1	2R	All steps completed	Male	1992	Know	11	O-level completed	Banyoro		Separated	Self-employed	No
213175091	Rural	126	14	32294	2	4R	All steps completed	Male		Don't Know	4	Primary school completed	Other	Kumam	Currently married	Unpaid family worker/Homemaker	No
406279066	Rural	70	14	62009	4	8R	All steps completed	Male	1984	Know	7	O-level completed	Other	MUKONJO	Currently married	Self-employed	No
207160018	Rural	45	14	28350	2	4R	All steps completed	Male	1992	Know	7	O-level completed	Iteso		Never married	Self-employed	No
227192052	Rural	66	14	39310	2	4R	All steps completed	Male	1952	Know	3	Primary school completed	Other	GWERE	Currently married	Self-employed	Yes	No	30	Know									1	Know	0					0	Know	0					0	Know	0
208162034	Rural	84	14	28865	2	4R	All steps completed	Male	1950	Know	0	No formal school	Iteso		Currently married	Unpaid family worker/Homemaker	No
110043162	Rural	198	14	5250	1	1R	All steps completed	Male	1966	Know	6	Primary school completed	Baganda		Currently married	Self-employed	Yes	Yes	25	Know					2	Know	0	0				0	Know	0	0	0	Know	0	0	Know	0	0	0	Know	0	0	Know	0	0
408315004	Rural	24	14	70430	4	9R	All steps completed	Male	1973	Know	6	Primary school completed	Other	MUFUMBIRA	Currently married	Self-employed	No
104088070	Rural	89	14	12833	1	2R	All steps completed	Male	1981	Know	8	O-level completed	Banyoro		Never married	Self-employed	Yes	Yes	32	Know					0	Know	1	0				0	Know	1	0				1	Know	0	0				0	Know	1	0
411325002	Rural	112	14	72839	4	9R	All steps completed	Male	1962	Know	13	Post graduate degree	Banyankore		Currently married	Non-government employee	No
108117171	Urban	185	14	19209	1	2U	onlt step 1_2 completed	Male	1995	Know	13	University/Higher institutions completed	Baganda		Never married	Student	No
113077013	Urban	113	14	11235	1	1U	All steps completed	Male	1963	Know	2	Primary school completed	Banyankore		Currently married	Non-government employee	No
203131008	Rural	101	14	21665	2	3R	All steps completed	Male		Don't Know	0	No formal school	Basonga		Currently married	Non-paid	No
413284134	Rural	157	14	63128	4	8R	All steps completed	Male		Don't Know	7	O-level completed	Bakiga		Currently married	Self-employed	No
118082034	Urban	98	14	11692	1	1U	All steps completed	Male	1979	Know	6	Primary school completed	Baganda		Currently married	Self-employed	Yes	Yes	22	Know					4	Know	0	0				0	Know	0	0	0	Know	0	0	Know	0	0	0	Know	0	0	Know	0	0
418349092	Urban	163	14	78665	4	9U	All steps completed	Male		Don't Know	0	No formal school	Other	mufumbira	Currently married	Self-employed	No
428298013	Rural	57	14	66516	4	8R	All steps completed	Male		Don't Know	7	O-level completed	Banyoro		Never married	Self-employed	No
322222006	Rural	52	14	47464	3	5R	All steps completed	Male	1967	Know	6	Primary school completed	Acholi		Currently married	Unpaid family worker/Homemaker	Yes	Yes	18	Know					2	Know	0	0				0	Know	1	0				0	Know	1	0				0	Know	1	0
104087095	Rural	128	14	12593	1	2R	All steps completed	Male	1953	Know	6	O-level completed	Baganda		Currently married	Self-employed	No
323255104	Rural	111	14	48602	3	5R	All steps completed	Male	1978	Know	0	No formal school	Langi		Currently married	Unemployed(Unable to work)	No
214141102	Rural	112	14	24068	2	3R	onlt step 1_2 completed	Male		Don't Know	3	Primary school completed	Other	MULAMOGI	Currently married	Self-employed	No
414328067	Rural	85	14	73625	4	9R	All steps completed	Male	1972	Know	5	Primary school completed	Bakiga		Separated	Self-employed	Yes	No	37	Know									0	Know	0					14	Know	0					0	Know	0
303249024	Rural	60	14	54237	3	7R	All steps completed	Male	1976	Know	5	Primary school completed	Lugbara/Madi		Currently married	Unpaid family worker/Homemaker	Yes	Yes	15	Know					6	Know	0	0				6	Know	0	0				0	Know	1	0				0	Know	1	0
404314032	Rural	80	14	70173	4	9R	All steps completed	Male	1992	Know	4	Primary school completed	Bakiga		Currently married	Self-employed	No
112103100	Rural	131	14	16428	1	2R	All steps completed	Male	1990	Know	5	Primary school completed	Other	TANZANIAN	Currently married	Self-employed	No
108095032	Rural	106	14	14540	1	2R	All steps completed	Male	1949	Know	8	O-level completed	Baganda		Currently married	Self-employed	No
417330048	Rural	105	14	74109	4	9R	All steps completed	Male	1954	Know	11	Post graduate degree	Banyankore		Currently married	Self-employed	No
124064008	Rural	63	14	9675	1	1R	All steps completed	Male	1969	Know	3	Primary school completed	Baganda		Currently married	Self-employed	No
321220016	Rural	106	14	46772	3	5R	All steps completed	Male		Don't Know	7	O-level completed	Langi		Separated	Self-employed	No
422294140	Rural	192	14	65479	4	8R	All steps completed	Male		Don't Know	7	O-level completed	Baganda		Currently married	Self-employed	No
107094002	Rural	52	14	14328	1	2R	All steps completed	Male	1967	Know	5	Primary school completed	Other	Nyarwanda	Currently married	Retired/Pensioner	No
214157014	Urban	246	14	27325	2	3U	All steps completed	Male	1992	Know	5	Primary school completed	Basonga		Never married	Non-government employee	No
303249020	Rural	60	14	54237	3	7R	All steps completed	Male	1985	Know	8	O-level completed	Lugbara/Madi		Currently married	Self-employed	No
212171094	Rural	109	14	31249	2	4R	All steps completed	Male		Don't Know	3	Primary school completed	Iteso		Currently married	Unpaid family worker/Homemaker	No
122083148	Urban	174	14	11804	1	1U	All steps completed	Male	1991	Know	5	Primary school completed	Banyankore		Currently married	Non-government employee	No
228193006	Rural	27	14	39615	2	4R	All steps completed	Male		Don't Know	11	O-level completed	Bagisu/Sabiny		Currently married	Unpaid family worker/Homemaker	No
226146060	Rural	77	14	25310	2	3R	All steps completed	Male		Don't Know	12	O-level completed	Basonga		Currently married	Self-employed	No
407282028	Rural	73	14	62690	4	8R	All steps completed	Male		Don't Know	6	Primary school completed	Banyoro		Currently married	Self-employed	No
307212038	Rural	54	14	44138	3	5R	All steps completed	Male		Don't Know	7	O-level completed	Langi		Currently married	Self-employed	No
102005024	Urban	156	14	491	1	0U	All steps completed	Male	1983	Know	13	University/Higher institutions completed	Banyankore		Currently married	Self-employed	No
212200051	Urban	73	14	41194	2	4U	All steps completed	Male	1993	Know	11	Junior Secondary completed	Iteso		Never married	Student	No
102013159	Urban	352	14	1222	1	0U	All steps completed	Male	1987	Know	4	Primary school completed	Baganda		Currently married	Self-employed	No
102005136	Urban	156	14	491	1	0U	All steps completed	Male	1975	Know	11	Junior Secondary completed	Baganda		Currently married	Non-government employee	No
113073034	Urban	34	14	10886	1	1U	All steps completed	Male	1969	Know	5	Primary school completed	Baganda		Separated	Self-employed	No
404308018	Rural	59	14	68505	4	9R	All steps completed	Male	1979	Know	9	Post graduate degree	Banyankore		Currently married	Self-employed	No
231204084	Urban	111	14	41919	2	4U	All steps completed	Male	1984	Know	10	O-level completed	Other	Mugwere	Currently married	Self-employed	Yes	Yes	22	Know					1	Know	0	0				0	Know	0	0	0	Know	0	0	Know	0	0	0	Know	0	0	Know	0	0
121062038	Rural	80	14	9206	1	1R	All steps completed	Male	1978	Know	10	O-level completed	Baganda		Currently married	Self-employed	No
223187048	Rural	64	14	37020	2	4R	All steps completed	Male	1983	Know	5	Primary school completed	Bagisu/Sabiny		Separated	Non-government employee	No
102029082	Urban	265	14	2618	1	0U	All steps completed	Male	1979	Know	16	Post graduate degree	Baganda		Currently married	Non-government employee	No
330256054	Urban	86	14	59354	3	7U	All steps completed	Male	1980	Know	4	Primary school completed	Alur/Jopadhola		Currently married	Self-employed	Yes	Yes	22	Know					6	Know	0	0				0	Know	0	1	0	Know	1	0	Know	0	1	0	Know	1	0	Know	0	1
107092214	Rural	227	14	13760	1	2R	All steps completed	Male	1983	Know	2	Primary school completed	Other	Mufumbira	Currently married	Self-employed	No
113052052	Rural	143	14	7150	1	1R	All steps completed	Male	1967	Know	7	O-level completed	Baganda		Currently married	Self-employed	No
319261014	Rural	44	14	57683	3	7R	All steps completed	Male	1996	Know	4	Primary school completed	Lugbara/Madi		Never married	Self-employed	No
124066086	Rural	87	14	10129	1	1R	All steps completed	Male	1983	Know	7	O-level completed	Other	Munyarwanda	Currently married	Self-employed	No
223187020	Rural	64	14	37020	2	4R	All steps completed	Male	1981	Know	11	Junior Secondary completed	Bagisu/Sabiny		Currently married	Self-employed	No
415288032	Rural	101	14	64043	4	8R	All steps completed	Male		Don't Know	0	No formal school	Bakiga		Currently married	Self-employed	No
404311042	Rural	49	14	69374	4	9R	All steps completed	Male		Don't Know	6	Primary school completed	Bakiga		Currently married	Self-employed	No
102012131	Urban	149	14	1127	1	0U	All steps completed	Male	1980	Know	13	Junior Secondary completed	Baganda		Never married	Self-employed	No
216179016	Rural	68	14	33996	2	4R	onlt step 1_2 completed	Male	1996	Know	4	Primary school completed	Iteso		Currently married	Unemployed(able to work)	No
410319122	Rural	201	14	71372	4	9R	All steps completed	Male	1981	Know	14	Junior Secondary completed	Banyankore		Currently married	Self-employed	No
412347003	Urban	89	14	78257	4	9U	All steps completed	Male	1963	Know	7	O-level completed	Bakiga		Currently married	Self-employed	No
231194012	Rural	111	14	40072	2	4R	All steps completed	Male	1989	Know	11	Junior Secondary completed	Iteso		Currently married	Unemployed(able to work)	No
318243024	Rural	40	14	52870	3	6R	All steps completed	Male		Don't Know	7	O-level completed	Karimojong		Never married	Unpaid family worker/Homemaker	No
415290010	Rural	99	14	64465	4	8R	All steps completed	Male		Don't Know	0	No formal school	Bakiga		Currently married	Self-employed	Yes	Yes	20	Know					2	Know	0	0				0	Know	1	0				0	Know	1	0				0	Know	1	0
124064048	Rural	63	14	9675	1	1R	All steps completed	Male	1983	Know	10	Primary school completed	Baganda		Currently married	Self-employed	No
406277070	Rural	216	14	61594	4	8R	All steps completed	Male	1976	Know	13	Post graduate degree	Other	BAKONJO	Currently married	Government employee	No
110039102	Rural	126	14	4315	1	1R	All steps completed	Male	1968	Know	6	Primary school completed	Baganda		Currently married	Self-employed	No
209198038	Urban	104	14	40883	2	4U	All steps completed	Male	1989	Know	9	O-level completed	Other	munyoli	Never married	Self-employed	No
110040038	Rural	72	14	4553	1	1R	All steps completed	Male	1968	Know	2	Primary school completed	Other	Munyarwanda	Currently married	Self-employed	No
405275003	Rural	137	14	61149	4	8R	All steps completed	Male	1989	Know	7	O-level completed	Batoro		Never married	Self-employed	No
213174020	Rural	59	14	32008	2	4R	All steps completed	Male	1989	Know	10	O-level completed	Other	Kumam	Currently married	Self-employed	No
105037016	Rural	39	14	3819	1	1R	All steps completed	Male	1976	Know	11	Junior Secondary completed	Baganda		Currently married	Self-employed	No
107093008	Rural	30	14	14020	1	2R	All steps completed	Male	1987	Know	6	Primary school completed	Other	MUFUMBIRA	Currently married	Self-employed	No
203130084	Rural	120	14	21441	2	3R	All steps completed	Male	1982	Know	7	O-level completed	Alur/Jopadhola		Currently married	Self-employed	No
305233116	Urban	123	14	50800	3	5U	All steps completed	Male	1948	Know	14	Post graduate degree	Acholi		Currently married	Retired/Pensioner	No
307213202	Urban	58	14	41490	2	4U	All steps completed	Male	1975	Know	7	O-level completed	Langi		Currently married	Self-employed	No
203131080	Rural	101	14	21665	2	3R	All steps completed	Male	1984	Know	0	No formal school	Basonga		Currently married	Unpaid family worker/Homemaker	No
418333112	Rural	127	14	74887	4	9R	All steps completed	Male	1962	Know	0	No formal school	Bakiga		Currently married	Self-employed	Yes	Yes	10	Know					0	Know	0	0	0	Know	0	15	Know	0	0				0	Know	0	0	0	Know	0	0	Know	0	0
310255058	Rural	60	14	55919	3	7R	All steps completed	Male	1988	Know	8	O-level completed	Alur/Jopadhola		Currently married	Non-government employee	No
406303270	Urban	367	14	67564	4	8U	All steps completed	Male		Don't Know	13	Post graduate degree	Other	MUKONJO	Currently married	Self-employed	No
230151009	Rural	53	14	26501	2	3R	All steps completed	Male	1980	Know	1	Primary school completed	Baganda		Currently married	Self-employed	No
104088012	Rural	89	14	12833	1	2R	All steps completed	Male	1970	Know	11	Junior Secondary completed	Baganda		Currently married	Self-employed	No
221185066	Rural	147	14	36400	2	4R	All steps completed	Male		Don't Know	0	No formal school	Other	mukenye	Currently married	Self-employed	No
210199104	Urban	132	14	41041	2	4U	onlt step 1_2 completed	Male		Don't Know	5	Primary school completed	Iteso		Currently married	Self-employed	No
116121025	Urban	79	14	19665	1	2U	All steps completed	Male	1988	Know	10	Junior Secondary completed	Banyankore		Never married	Self-employed	No
213175028	Rural	126	14	32294	2	4R	All steps completed	Male		Don't Know	7	O-level completed	Other	KUMAM	Currently married	Self-employed	No
410319007	Rural	201	14	71372	4	9R	All steps completed	Male	1976	Know	16	Post graduate degree	Banyankore		Currently married	Government employee	No
203130050	Rural	120	14	21441	2	3R	All steps completed	Male	1979	Know	11	Junior Secondary completed	Basonga		Currently married	Self-employed	No
422294058	Rural	192	14	65479	4	8R	All steps completed	Male		Don't Know	0	No formal school	Banyankore		Currently married	Self-employed	No
211169070	Rural	139	14	30733	2	4R	All steps completed	Male		Don't Know	11	Junior Secondary completed	Iteso		Currently married	Unpaid family worker/Homemaker	No
408316065	Rural	68	14	70651	4	9R	All steps completed	Male		Don't Know	4	Primary school completed	Other	bafumbira	Currently married	Self-employed	No
306238037	Rural	67	14	51643	3	6R	All steps completed	Male		Don't Know	0	No formal school	Karimojong		Currently married	Unpaid family worker/Homemaker	No
113046038	Rural	68	14	5982	1	1R	All steps completed	Male	1976	Know	7	Primary school completed	Baganda		Currently married	Self-employed	No
124066011	Rural	87	14	10129	1	1R	All steps completed	Male	1993	Know	11	Junior Secondary completed	Baganda		Never married	Self-employed	No
406304091	Urban	220	14	67732	4	8U	All steps completed	Male	1968	Know	9	O-level completed	Bakiga		Currently married	Self-employed	Yes	Yes	25	Know					2	Know	0	0				0	Know	0	0	0	Know	0	0	Know	0	0	0	Know	0	0	Know	0	0
312214001	Rural	37	14	44770	3	5R	All steps completed	Male		Don't Know	2	Primary school completed	Acholi		Currently married	Unpaid family worker/Homemaker	Yes	Yes	53	Know					0	Know	0	1	0	Know	1	3	Know	0	0				0	Know	1	0				0	Know	1	0
107090015	Rural	100	14	13275	1	2R	All steps completed	Male	1982	Know	3	Primary school completed	Other	MUNYOLE	Separated	Self-employed	No
202152012	Urban	125	14	26673	2	3U	All steps completed	Male	1954	Know	17	Refused	Banyankore		Currently married	Government employee	No
117122041	Urban	68	14	19778	1	2U	All steps completed	Male	1982	Know	16	Post graduate degree	Acholi		Never married	Unemployed(able to work)	No
118082020	Urban	98	14	11692	1	1U	All steps completed	Male	1986	Know	7	O-level completed	Baganda		Never married	Self-employed	Yes	Yes	25	Know					5	Know	0	0				0	Know	0	0	0	Know	0	0	Know	0	0	0	Know	0	0	Know	0	0
102017272	Urban	277	14	1546	1	0U	All steps completed	Male	1968	Know	17	Refused	Banyankore		Currently married	Self-employed	No
320263006	Rural	96	14	58266	3	7R	All steps completed	Male	1994	Know	4	Primary school completed	Lugbara/Madi		Currently married	Self-employed	Yes	Yes	18	Know					2	Know	0	0				12	Know	0	0				0	Know	0	1	0	Know	1	0	Know	0	1
102021054	Urban	119	14	1902	1	0U	All steps completed	Male	1977	Know	8	O-level completed	Baganda		Currently married	Self-employed	No
201125006	Rural	67	14	20186	2	3R	All steps completed	Male		Don't Know	5	Primary school completed	Basonga		Currently married	Self-employed	No
303253012	Rural	71	14	55331	3	7R	All steps completed	Male	1985	Know	11	Junior Secondary completed	Lugbara/Madi		Cohabitating	Self-employed	No
224144010	Rural	68	14	24813	2	3R	All steps completed	Male	1980	Know	7	O-level completed	Basonga		Currently married	Self-employed	No
405276054	Rural	92	14	61377	4	8R	All steps completed	Male	1965	Know	7	O-level completed	Batoro		Currently married	Self-employed	No
409305091	Urban	105	14	67889	4	8U	All steps completed	Male		Don't Know	8	O-level completed	Banyoro		Currently married	Self-employed	No
113057040	Rural	207	14	8010	1	1R	All steps completed	Male	1996	Know	11	Junior Secondary completed	Baganda		Never married	Self-employed	No
108116028	Urban	51	14	19120	1	2U	onlt step 1_2 completed	Male		Don't Know	7	Primary school completed	Baganda		Never married	Self-employed	No
102024036	Urban	113	14	2156	1	0U	onlt step 1_2 completed	Male	1972	Know	11	O-level completed	Banyankore		Currently married	Self-employed	Yes	Yes	14	Know					4	Know	0	0				0	Know	0	0	0	Know	0	0	Know	1	0				0	Know	0	0
308239076	Rural	150	14	51861	3	6R	All steps completed	Male		Don't Know	0	No formal school	Karimojong		Currently married	Non-government employee	No
111070158	Urban	283	14	10584	1	1U	onlt step 1_2 completed	Male	1986	Know	14	Post graduate degree	Baganda		Currently married	Government employee	No
411324124	Rural	185	14	72569	4	9R	All steps completed	Male	1952	Know	1	Primary school completed	Banyankore		Currently married	Unpaid family worker/Homemaker	No
323255025	Rural	111	14	48602	3	5R	All steps completed	Male		Don't Know	5	Primary school completed	Langi		Never married	Unemployed(able to work)	No
301247008	Rural	56	14	53736	3	7R	All steps completed	Male	1986	Know	11	Junior Secondary completed	Lugbara/Madi		Currently married	Self-employed	No
330264022	Rural	97	14	58596	3	7R	All steps completed	Male		Don't Know	4	Primary school completed	Alur/Jopadhola		Currently married	Self-employed	Yes	No	23	Know									1	Know	0					0	Know	0					0	Know	0
310256117	Rural	120	14	56280	3	7R	All steps completed	Male	1945	Know	5	Primary school completed	Alur/Jopadhola		Windowed	Self-employed	No
122083135	Urban	174	14	11804	1	1U	All steps completed	Male	1986	Know	12	Junior Secondary completed	Baganda		Currently married	Self-employed	No
403270044	Rural	123	14	60096	4	8R	All steps completed	Male	1986	Know	28	Primary school completed	Alur/Jopadhola		Currently married	Self-employed	Yes	Yes	19	Know					2	Know	0	0				2	Know	0	0				0	Know	0	1	0	Know	1	0	Know	0	1
115104089	Rural	104	14	16680	1	2R	All steps completed	Male	1983	Know	7	Primary school completed	Baganda		Currently married	Self-employed	Yes	Yes	17	Know					0	Know	0	0	0	Know	0	1	Know	0	0				0	Know	0	0	0	Know	0	0	Know	0	0
104113015	Urban	128	14	18814	1	2U	onlt step 1_2 completed	Male	1991	Know	13	University/Higher institutions completed	Banyankore		Never married	Student	No
121061004	Rural	62	14	8973	1	1R	All steps completed	Male	1959	Know	2	Primary school completed	Other	Mulundi	Separated	Self-employed	Yes	Yes	35	Know					2	Know	0	0				0	Know	0	0	0	Know	0	0	Know	0	0	0	Know	0	0	Know	0	0
216179030	Rural	68	14	33996	2	4R	All steps completed	Male		Don't Know	0	No formal school	Iteso		Currently married	Unpaid family worker/Homemaker	Yes	Yes	25	Know					2	Know	0	0				0	Know	0	0	0	Know	0	0	Know	0	0	0	Know	0	0	Know	0	0
404314014	Rural	80	14	70173	4	9R	All steps completed	Male		Don't Know	5	Primary school completed	Bakiga		Currently married	Self-employed	No
325227024	Rural	124	14	49261	3	5R	All steps completed	Male	1962	Know	5	Primary school completed	Langi		Currently married	Self-employed	Yes	Yes	28	Know					10	Know	0	0				2	Know	0	0				0	Know	1	0				0	Know	1	0
224145095	Rural	126	14	25056	2	3R	All steps completed	Male	1993	Know	14	University/Higher institutions completed	Basonga		Currently married	Student	No
104086026	Rural	41	14	12382	1	2R	onlt step 1_2 completed	Male	1994	Know	5	Primary school completed	Baganda		Cohabitating	Self-employed	No
104113024	Urban	128	14	18814	1	2U	All steps completed	Male	1986	Know	17	Post graduate degree	Baganda		Never married	Non-government employee	No
215176012	Rural	30	14	32726	2	4R	onlt step 1_2 completed	Male		Don't Know	0	No formal school	Bagisu/Sabiny		Cohabitating	Unpaid family worker/Homemaker
113081195	Urban	215	14	11607	1	1U	All steps completed	Male	1992	Know	8	O-level completed	Baganda		Never married	Self-employed	No
123112064	Rural	152	14	18641	1	2R	All steps completed	Male	1979	Know	8	Primary school completed	Baganda		Currently married	Self-employed	No
405275042	Rural	137	14	61149	4	8R	All steps completed	Male	1989	Know	7	O-level completed	Batoro		Never married	Self-employed	No
406277116	Rural	216	14	61594	4	8R	All steps completed	Male		Don't Know	3	O-level completed	Other	BAKONJO	Currently married	Self-employed	No
204135068	Rural	116	14	22582	2	3R	All steps completed	Male	1981	Know	11	Junior Secondary completed	Basonga		Currently married	Self-employed	No
214140037	Rural	88	14	23827	2	3R	All steps completed	Male	1962	Know	2	Primary school completed	Basonga		Currently married	Self-employed	No
418349045	Urban	163	14	78665	4	9U	All steps completed	Male	1996	Know	6	Primary school completed	Bakiga		Never married	Student	No
418333021	Rural	127	14	74887	4	9R	All steps completed	Male		Don't Know	4	Primary school completed	Banyankore		Currently married	Self-employed	Yes	Yes	18	Know					0	Know	1	0				4	Know	0	0				0	Know	1	0				0	Know	1	0
319261046	Rural	44	14	57683	3	7R	All steps completed	Male		Don't Know	3	Primary school completed	Lugbara/Madi		Windowed	Unpaid family worker/Homemaker	No
211170002	Rural	60	14	30988	2	4R	All steps completed	Male		Don't Know	3	Primary school completed	Iteso		Currently married	Unpaid family worker/Homemaker	No
309254028	Rural	67	14	55616	3	7R	All steps completed	Male		Don't Know	9	O-level completed	Lugbara/Madi		Never married	Unemployed(able to work)	No
105036012	Rural	125	14	3582	1	1R	All steps completed	Male	1988	Know	7	O-level completed	Baganda		Separated	Self-employed	No
216178054	Rural	93	14	33694	2	4R	All steps completed	Male	1993	Know	14	Junior Secondary completed	Iteso		Never married	Student	No
102026070	Urban	137	14	2332	1	0U	All steps completed	Male	1983	Know	13	University/Higher institutions completed	Alur/Jopadhola		Currently married	Self-employed	No
403270062	Rural	123	14	60096	4	8R	All steps completed	Male		Don't Know	11	Junior Secondary completed	Alur/Jopadhola		Currently married	Self-employed	No
321219010	Rural	106	14	46421	3	5R	All steps completed	Male	1974	Know	7	O-level completed	Langi		Currently married	Self-employed	No
211170011	Rural	60	14	30988	2	4R	All steps completed	Male	1992	Know	11	Junior Secondary completed	Iteso		Never married	Non-government employee	No
315215005	Rural	95	14	45179	3	5R	All steps completed	Male	1988	Know	7	O-level completed	Langi		Never married	Self-employed	No
102015152	Urban	253	14	1387	1	0U	All steps completed	Male	1988	Know	4	Primary school completed	Batoro		Currently married	Self-employed	Yes	Yes	24	Know					3	Know	0	0				0	Know	0	0	0	Know	0	0	Know	0	0	1	Know	0	0	Know	0	0
310257004	Rural	94	14	56576	3	7R	All steps completed	Male	1981	Know	13	University/Higher institutions completed	Alur/Jopadhola		Currently married	Unpaid family worker/Homemaker	Yes	Yes	28	Know					0	Know	0	0	0	Know	0	8	Know	0	0				0	Know	0	0	0	Know	0	0	Know	0	0
320262016	Rural	28	14	58002	3	7R	All steps completed	Male	1954	Know	4	Primary school completed	Lugbara/Madi		Currently married	Self-employed	Yes	Yes	20	Know					0	Know	0	1	0	Know	1	10	Know	0	0				0	Know	0	1	0	Know	1	0	Know	0	1
213174045	Rural	59	14	32008	2	4R	All steps completed	Male	1995	Know	9	O-level completed	Other	KUMAM	Never married	Student	No
303250004	Rural	77	14	54512	3	7R	All steps completed	Male	1992	Know	6	Primary school completed	Lugbara/Madi		Currently married	Self-employed	No
419337058	Rural	73	14	75863	4	9R	All steps completed	Male	1991	Know	7	Primary school completed	Banyankore		Never married	Non-government employee	No
305210022	Rural	54	14	43479	3	5R	All steps completed	Male	1983	Know	9	O-level completed	Acholi		Cohabitating	Unpaid family worker/Homemaker	No
117108050	Rural	94	14	17712	1	2R	All steps completed	Male	1972	Know	3	Primary school completed	Bagisu/Sabiny		Never married	Self-employed	No
415288005	Rural	101	14	64043	4	8R	All steps completed	Male		Don't Know	3	Primary school completed	Bakiga		Never married	Non-government employee	No
113058051	Rural	60	14	8184	1	1R	onlt step 1_2 completed	Male		Don't Know	8	O-level completed	Banyankore		Never married	Self-employed	No
226147167	Rural	187	14	25553	2	3R	All steps completed	Male	1984	Know	7	Primary school completed	Basonga		Currently married	Unpaid family worker/Homemaker	No
214141054	Rural	112	14	24068	2	3R	All steps completed	Male	1957	Know	16	Post graduate degree	Basonga		Currently married	Government employee	No
102027099	Urban	212	14	2422	1	0U	All steps completed	Male	1984	Know	16	University/Higher institutions completed	Baganda		Never married	Non-government employee	No
417332044	Rural	55	14	74655	4	9R	All steps completed	Male		Don't Know	10	O-level completed	Banyankore		Currently married	Self-employed	No
415288020	Rural	101	14	64043	4	8R	All steps completed	Male	1971	Know	6	Primary school completed	Bakiga		Currently married	Self-employed	No
112103062	Rural	131	14	16428	1	2R	All steps completed	Male	1976	Know	6	Primary school completed	Lugbara/Madi		Currently married	Self-employed	Yes	Yes	20	Know					2	Know	0	0				0	Know	0	0	0	Know	0	0	Know	0	0	0	Know	0	0	Know	0	0
421292089	Rural	130	14	65016	4	8R	All steps completed	Male	1986	Know	5	Primary school completed	Alur/Jopadhola		Currently married	Self-employed	Yes	Yes	19	Know					3	Know	0	0				0	Know	0	1	777	Don't Know	0	0	Know	1	0				0	Know	1	0
406304059	Urban	220	14	67732	4	8U	All steps completed	Male		Don't Know	6	Primary school completed	Other	BAFUMBIRA	Currently married	Self-employed	No
102021020	Urban	119	14	1902	1	0U	onlt step 1_2 completed	Male	1991	Know	9	O-level completed	Baganda		Never married	Self-employed	No
112103034	Rural	131	14	16428	1	2R	All steps completed	Male		Don't Know	11	O-level completed	Other	Bagwere	Currently married	Unpaid family worker/Homemaker	No
216178008	Rural	93	14	33694	2	4R	All steps completed	Male		Don't Know	3	Primary school completed	Iteso		Currently married	Self-employed	No
420338035	Rural	63	14	76135	4	9R	All steps completed	Male	1983	Know	11	Junior Secondary completed	Bakiga		Currently married	Self-employed	No
111044036	Rural	52	14	5520	1	1R	All steps completed	Male	1977	Know	5	Primary school completed	Baganda		Currently married	Self-employed	No
102002064	Urban	82	14	214	1	0U	All steps completed	Male	1980	Know	16	Post graduate degree	Baganda		Currently married	Non-government employee	No
231204037	Urban	111	14	41919	2	4U	All steps completed	Male	1986	Know	13	University/Higher institutions completed	Iteso		Currently married	Self-employed	No
109099010	Rural	48	14	15457	1	2R	All steps completed	Male	1965	Know	7	Primary school completed	Other	Baruli	Currently married	Self-employed	No
113071072	Urban	88	14	10702	1	1U	All steps completed	Male	1984	Know	9	O-level completed	Baganda		Currently married	Self-employed	No
113078047	Urban	143	14	11333	1	1U	All steps completed	Male	1989	Know	15	University/Higher institutions completed	Baganda		Never married	Student	Yes	Yes	20	Know					2	Know	0	0				0	Know	0	1	0	Know	1	0	Know	0	1	0	Know	1	0	Know	0	1
421291084	Rural	117	14	64794	4	8R	All steps completed	Male	1967	Know	6	Primary school completed	Alur/Jopadhola		Currently married	Self-employed	No
417348093	Urban	169	14	78475	4	9U	All steps completed	Male	1978	Know	7	O-level completed	Banyankore		Currently married	Self-employed	No
305233090	Urban	123	14	50800	3	5U	All steps completed	Male	1988	Know	11	Junior Secondary completed	Acholi		Never married	Non-government employee	No
123124080	Urban	108	14	19972	1	2U	All steps completed	Male	1993	Know	11	Junior Secondary completed	Karimojong		Never married	Unemployed(able to work)	No
428298050	Rural	57	14	66516	4	8R	All steps completed	Male	1988	Know	13	Post graduate degree	Banyoro		Never married	Government employee	No
230150030	Rural	68	14	26262	2	3R	All steps completed	Male	1975	Know	16	Post graduate degree	Other	SAMYA	Currently married	Government employee	No
224145077	Rural	126	14	25056	2	3R	All steps completed	Male	1992	Know	7	O-level completed	Basonga		Never married	Self-employed	No
412347022	Urban	89	14	78257	4	9U	All steps completed	Male	1995	Know	11	O-level completed	Banyankore		Never married	Student	No
417330056	Rural	105	14	74109	4	9R	All steps completed	Male	1954	Know	11	Post graduate degree	Banyankore		Currently married	Self-employed	No
312214014	Rural	37	14	44770	3	5R	All steps completed	Male		Don't Know	3	Primary school completed	Acholi		Currently married	Self-employed	Yes	Yes	26	Know					0	Know	0	1	0	Know	0	12	Know	0	0				0	Know	1	0				0	Know	0	0
203130041	Rural	120	14	21441	2	3R	All steps completed	Male	1990	Know	7	Primary school completed	Basonga		Currently married	Self-employed	No
421291009	Rural	117	14	64794	4	8R	All steps completed	Male	1963	Know	7	O-level completed	Other	MURULI	Currently married	Self-employed	No
108117131	Urban	185	14	19209	1	2U	All steps completed	Male	1965	Know	9	O-level completed	Baganda		Currently married	Non-paid	No
419337032	Rural	73	14	75863	4	9R	All steps completed	Male	1967	Know	9	O-level completed	Banyankore		Currently married	Non-government employee	No
411323083	Rural	378	14	72347	4	9R	All steps completed	Male	1988	Know	3	Primary school completed	Banyankore		Never married	Self-employed	Yes	Yes	14	Know					3	Know	0	0				0	Know	1	0				0	Know	1	0				77	Don't Know	0	0
303252014	Rural	60	14	55037	3	7R	All steps completed	Male	1980	Know	11	Junior Secondary completed	Lugbara/Madi		Never married	Unpaid family worker/Homemaker	Yes	No	14	Know									3	Know	0					0	Know	1					0	Know	1
212171087	Rural	109	14	31249	2	4R	All steps completed	Male		Don't Know	9	O-level completed	Iteso		Currently married	Unpaid family worker/Homemaker	No
113075078	Urban	107	14	11065	1	1U	All steps completed	Male		Don't Know	3	Primary school completed	Batoro		Never married	Non-government employee	No
415306028	Urban	131	14	68062	4	8U	All steps completed	Male		Don't Know	5	Primary school completed	Batoro		Never married	Self-employed	No
225190014	Rural	16	14	38287	2	4R	All steps completed	Male	1988	Know	7	O-level completed	Bagisu/Sabiny		Currently married	Self-employed	No
402308022	Rural	59	14	68505	4	9R	All steps completed	Male		Don't Know	0	No formal school	Banyankore		Currently married	Self-employed	No
218182014	Rural	24	14	35113	2	4R	All steps completed	Male		Don't Know	4	Primary school completed	Bagisu/Sabiny		Currently married	Self-employed	Yes	Yes	30	Know					2	Know	0	0				0	Know	0	1	0	Know	0	0	Know	0	0	0	Know	0	0	Know	0	0
205138028	Rural	59	14	23338	2	3R	All steps completed	Male	1969	Know	7	Primary school completed	Basonga		Currently married	Self-employed	No
410346042	Urban	53	14	78056	4	9U	All steps completed	Male	1990	Know	16	University/Higher institutions completed	Other	mutagwenda	Never married	Student	No
403272044	Rural	138	14	60512	4	8R	All steps completed	Male		Don't Know	7	Primary school completed	Banyoro		Currently married	Self-employed	No
406303192	Urban	367	14	67564	4	8U	All steps completed	Male	1980	Know	6	Primary school completed	Other	BAKONJO	Currently married	Self-employed	No
413285172	Rural	205	14	63351	4	8R	All steps completed	Male	1985	Know	9	O-level completed	Bakiga		Currently married	Self-employed	No
107115118	Urban	136	14	19023	1	2U	All steps completed	Male	1992	Know	11	Junior Secondary completed	Baganda		Never married	Student	No
218202024	Urban	58	14	41490	2	4U	All steps completed	Male	1962	Know	0	No formal school	Bagisu/Sabiny		Currently married	Unpaid family worker/Homemaker	Yes	Yes	30	Know					2	Know	0	0				0	Know	0	0	0	Know	0	0	Know	0	0	0	Know	0	0	Know	0	0
212171102	Rural	109	14	31249	2	4R	All steps completed	Male	1980	Know	11	Junior Secondary completed	Iteso		Currently married	Unemployed(able to work)	No
113074212	Urban	272	14	10985	1	1U	All steps completed	Male	1986	Know	9	O-level completed	Other	Munyole	Currently married	Non-government employee	No
404344064	Urban	82	14	77698	4	9U	All steps completed	Male	1968	Know	5	Primary school completed	Banyankore		Currently married	Self-employed	No
113055016	Rural	447	14	7670	1	1R	All steps completed	Male	1981	Know	13	Post graduate degree	Baganda		Currently married	Self-employed	No
217181068	Rural	78	14	34555	2	4R	All steps completed	Male		Don't Know	9	O-level completed	Other	mugwere	Currently married	Self-employed	No
405273038	Rural	73	14	60714	4	8R	All steps completed	Male		Don't Know	6	Primary school completed	Batoro		Currently married	Self-employed	No
212173034	Rural	107	14	31741	2	4R	All steps completed	Male	1970	Know	7	O-level completed	Alur/Jopadhola		Currently married	Unpaid family worker/Homemaker	Yes	Yes	30	Know					1	Know	0	0				1	Know	0	0				0	Know	1	0				0	Know	0	0
203131030	Rural	101	14	21665	2	3R	All steps completed	Male		Don't Know	1	Primary school completed	Basonga		Divorced	Self-employed	No
303250070	Rural	77	14	54512	3	7R	All steps completed	Male	1972	Know	7	O-level completed	Lugbara/Madi		Currently married	Self-employed	No
111044044	Rural	52	14	5520	1	1R	onlt step 1_2 completed	Male	1948	Know	0	No formal school	Banyankore		Separated	Unemployed(Unable to work)
212172086	Rural	98	14	31494	2	4R	All steps completed	Male	1986	Know	7	O-level completed	Iteso		Currently married	Unemployed(able to work)	No
316217074	Rural	109	14	45827	3	5R	All steps completed	Male		Don't Know	5	Primary school completed	Acholi		Currently married	Unemployed(able to work)	Yes	Yes	16	Know					1	Know	0	0				0	Know	0	0	0	Know	0	0	Know	0	0	0	Know	0	0	Know	0	0
405275023	Rural	137	14	61149	4	8R	All steps completed	Male		Don't Know	6	Primary school completed	Batoro		Currently married	Self-employed	No
107090038	Rural	100	14	13275	1	2R	All steps completed	Male	1989	Know	10	O-level completed	Banyoro		Currently married	Self-employed	No
413284078	Rural	157	14	63128	4	8R	All steps completed	Male		Don't Know	0	No formal school	Bakiga		Currently married	Self-employed	Yes	Yes	15	Know					0	Know	1	0				2	Know	0	0				0	Know	1	0				0	Know	1	0
229148012	Rural	94	14	25794	2	3R	All steps completed	Male		Don't Know	7	Primary school completed	Basonga		Currently married	Self-employed	No
413286174	Rural	214	14	63588	4	8R	onlt step 1_2 completed	Male	1968	Know	6	Primary school completed	Other	BAFUMBIRA	Currently married	Self-employed	No
203130118	Rural	120	14	21441	2	3R	All steps completed	Male	1962	Know	11	Junior Secondary completed	Basonga		Currently married	Self-employed	No
203131066	Rural	101	14	21665	2	3R	All steps completed	Male	1950	Know	0	No formal school	Basonga		Separated	Unemployed(Unable to work)	No
113053010	Rural	77	14	7342	1	1R	All steps completed	Male		Don't Know	2	Primary school completed	Baganda		Divorced	Self-employed	Yes	Yes	18	Know					4	Know	0	0				0	Know	0	0	0	Know	0	0	Know	0	0	0	Know	0	0	Know	0	0
410320092	Rural	147	14	71600	4	9R	onlt step 1_2 completed	Male	1985	Know	7	O-level completed	Banyankore		Currently married	Unpaid family worker/Homemaker	No
210166021	Rural	75	14	29988	2	4R	onlt step 1_2 completed	Male	1961	Know	13	Post graduate degree	Iteso		Currently married	Retired/Pensioner	No
204156068	Urban	125	14	27196	2	3U	All steps completed	Male		Don't Know	9	O-level completed	Acholi		Currently married	Self-employed	No
113076051	Urban	231	14	11145	1	1U	All steps completed	Male	1994	Know	13	Junior Secondary completed	Karimojong		Never married	Student	No
404312022	Rural	74	14	69658	4	9R	All steps completed	Male	1982	Know	7	O-level completed	Bakiga		Currently married	Self-employed	No
405302098	Urban	176	14	67383	4	8U	All steps completed	Male	1991	Know	2	Primary school completed	Batoro		Never married	Self-employed	No
428298021	Rural	57	14	66516	4	8R	All steps completed	Male		Don't Know	5	Primary school completed	Banyoro		Never married	Self-employed	No
318243027	Rural	40	14	52870	3	6R	All steps completed	Male		Don't Know	3	Primary school completed	Karimojong		Currently married	Unpaid family worker/Homemaker	No
103085023	Rural	88	14	12137	1	2R	All steps completed	Male	1989	Know	7	O-level completed	Baganda		Cohabitating	Self-employed	No
428299042	Rural	125	14	66748	4	8R	All steps completed	Male		Don't Know	5	No formal school	Bakiga		Currently married	Self-employed	No
230150054	Rural	68	14	26262	2	3R	All steps completed	Male		Don't Know	7	Primary school completed	Other	SAMYA	Currently married	Unpaid family worker/Homemaker	No
124064021	Rural	63	14	9675	1	1R	All steps completed	Male	1969	Know	7	O-level completed	Baganda		Currently married	Self-employed	Yes	Yes	19	Know					4	Know	0	0				0	Know	0	0	0	Know	0	0	Know	0	0	0	Know	0	0	Know	0	0
413285070	Rural	205	14	63351	4	8R	All steps completed	Male		Don't Know	5	Primary school completed	Other	MUFUMBIRA	Currently married	Self-employed	No
204154018	Urban	55	14	26930	2	3U	All steps completed	Male		Don't Know	13	University/Higher institutions completed	Other	munyole	Currently married	Self-employed	No
102008125	Urban	244	14	806	1	0U	All steps completed	Male	1973	Know	15	Post graduate degree	Lugbara/Madi		Divorced	Self-employed	No
203153135	Urban	206	14	26797	2	3U	All steps completed	Male	1976	Know	0	No formal school	Basonga		Never married	Self-employed	No
405275130	Rural	137	14	61149	4	8R	All steps completed	Male	1989	Know	8	O-level completed	Batoro		Never married	Self-employed	No
315215012	Rural	95	14	45179	3	5R	All steps completed	Male	1984	Know	7	O-level completed	Langi		Currently married	Self-employed	No
112101016	Rural	110	14	15982	1	2R	All steps completed	Male	1958	Know	2	Primary school completed	Basonga		Windowed	Unpaid family worker/Homemaker	No
212173026	Rural	107	14	31741	2	4R	All steps completed	Male	1985	Know	6	Primary school completed	Alur/Jopadhola		Currently married	Unpaid family worker/Homemaker	No
116107007	Rural	45	14	17465	1	2R	All steps completed	Male	1982	Know	6	O-level completed	Other	munyarwanda	Currently married	Non-government employee	Yes	Yes	20	Know					5	Know	0	0				0	Know	0	0	0	Know	0	0	Know	0	0	0	Know	0	0	Know	0	0
210167000	Rural	76	14	30246	2	4R	All steps completed	Male		Don't Know	7	O-level completed	Other	Mugwere	Separated	Unpaid family worker/Homemaker	No
110041094	Rural	96	14	4790	1	1R	All steps completed	Male	1981	Know	6	Primary school completed	Baganda		Currently married	Government employee	No
102012056	Urban	149	14	1127	1	0U	All steps completed	Male	1988	Know	13	University/Higher institutions completed	Baganda		Never married	Self-employed	No
103085086	Rural	88	14	12137	1	2R	All steps completed	Male	1963	Know	3	Primary school completed	Baganda		Currently married	Self-employed	No
102019247	Urban	293	14	1718	1	0U	All steps completed	Male	1981	Know	9	O-level completed	Other	Bakonjjo	Never married	Self-employed	No
214139086	Rural	132	14	23588	2	3R	All steps completed	Male	1954	Know	3	Primary school completed	Banyoro		Currently married	Self-employed	Yes	Yes	44	Know					20	Know	0	0				3	Know	0	0				3	Know	0	0				0	Know	0	0
417331162	Rural	212	14	74397	4	9R	All steps completed	Male	1979	Know	9	O-level completed	Banyankore		Separated	Self-employed	Yes	Yes	30	Know					2	Know	0	0				0	Know	0	0	0	Know	0	0	Know	0	0	0	Know	0	0	Know	0	0
224144005	Rural	68	14	24813	2	3R	All steps completed	Male	1993	Know	7	Primary school completed	Basonga		Never married	Self-employed	No
201126044	Rural	173	14	20420	2	3R	All steps completed	Male	1979	Know	8	O-level completed	Basonga		Currently married	Self-employed	Yes	Yes	20	Know					4	Know	0	0				0	Know	0	0	0	Know	0	0	Know	0	0	0	Know	0	0	Know	0	0
403272074	Rural	138	14	60512	4	8R	onlt step 1_2 completed	Male		Don't Know	2	Primary school completed	Banyoro		Currently married	Self-employed	No
203132090	Rural	116	14	21886	2	3R	All steps completed	Male	1984	Know	11	Junior Secondary completed	Basonga		Currently married	Non-government employee	No
310255028	Rural	60	14	55919	3	7R	All steps completed	Male	1945	Know	4	Primary school completed	Alur/Jopadhola		Currently married	Self-employed	No
405273022	Rural	73	14	60714	4	8R	All steps completed	Male		Don't Know	7	O-level completed	Batoro		Currently married	Self-employed	No
212200025	Urban	73	14	41194	2	4U	All steps completed	Male	1990	Know	14	Post graduate degree	Bagisu/Sabiny		Never married	Non-government employee	No
102009014	Urban	94	14	894	1	0U	All steps completed	Male	1980	Know	5	Primary school completed	Baganda		Separated	Non-government employee	Yes	Yes	22	Know					2	Know	0	0				0	Know	1	0				0	Know	1	0				0	Know	1	0
124084062	Urban	88	14	11907	1	1U	All steps completed	Male	1982	Know	7	O-level completed	Baganda		Currently married	Self-employed	No
215176022	Rural	30	14	32726	2	4R	All steps completed	Male	1987	Know	7	O-level completed	Bagisu/Sabiny		Currently married	Self-employed	No
230151028	Rural	53	14	26501	2	3R	All steps completed	Male	1969	Know	3	Primary school completed	Baganda		Currently married	Self-employed	No
108098017	Rural	67	14	15203	1	2R	All steps completed	Male	1961	Know	16	Post graduate degree	Baganda		Currently married	Government employee	No
203132024	Rural	116	14	21886	2	3R	All steps completed	Male	1968	Know	7	Primary school completed	Basonga		Currently married	Self-employed	No
427296060	Rural	74	14	65999	4	8R	All steps completed	Male		Don't Know	3	No formal school	Banyoro		Currently married	Self-employed	No
209163036	Rural	104	14	29155	2	4R	All steps completed	Male	1995	Know	7	O-level completed	Bagisu/Sabiny		Never married	Student	No
102010385	Urban	520	14	978	1	0U	All steps completed	Male	1985	Know	6	Primary school completed	Baganda		Never married	Non-government employee	No
117108030	Rural	94	14	17712	1	2R	All steps completed	Male	1976	Know	12	Junior Secondary completed	Other	BAKENYE	Currently married	Self-employed	No
404313097	Rural	120	14	69909	4	9R	All steps completed	Male	1991	Know	5	Primary school completed	Bakiga		Never married	Self-employed	No
214141094	Rural	112	14	24068	2	3R	All steps completed	Male	1970	Know	7	O-level completed	Other	MUDAMA	Currently married	Unpaid family worker/Homemaker	No
112101032	Rural	110	14	15982	1	2R	All steps completed	Male	1961	Know	2	Primary school completed	Other	MUDAMA	Currently married	Self-employed	Yes	Yes	34	Know					3	Know	0	0				0	Know	1	0				0	Know	1	0				0	Know	1	0
102018044	Urban	168	14	1627	1	0U	All steps completed	Male	1983	Know	30	Post graduate degree	Baganda		Never married	Non-government employee	No
209164070	Rural	80	14	29436	2	4R	All steps completed	Male	1982	Know	14	University/Higher institutions completed	Bagisu/Sabiny		Currently married	Self-employed	No
229148052	Rural	94	14	25794	2	3R	All steps completed	Male	1949	Know	0	No formal school	Basonga		Separated	Self-employed	No
407281061	Rural	68	14	62429	4	8R	All steps completed	Male		Don't Know	5	Primary school completed	Banyoro		Currently married	Self-employed	No
223187002	Rural	64	14	37020	2	4R	All steps completed	Male	1967	Know	4	Primary school completed	Bagisu/Sabiny		Currently married	Self-employed	No
102026079	Urban	137	14	2332	1	0U	onlt step 1_2 completed	Male	1961	Know	1	Primary school completed	Basonga		Currently married	Self-employed	Yes	No	36	Know									5	Know	0					0	Know	0					0	Know	0
113056348	Rural	364	14	7829	1	1R	All steps completed	Male	1958	Know	11	Junior Secondary completed	Baganda		Separated	Self-employed	Yes	No	18	Know									7	Know	0					0	Know	1					0	Know	1
226158124	Urban	132	14	27473	2	3U	All steps completed	Male		Don't Know	2	Primary school completed	Banyoro		Currently married	Unpaid family worker/Homemaker	No
230150064	Rural	68	14	26262	2	3R	All steps completed	Male		Don't Know	11	O-level completed	Other	MUSAMIA	Never married	Student	No
315215053	Rural	95	14	45179	3	5R	All steps completed	Male	1996	Know	9	O-level completed	Langi		Never married	Student	No
113056140	Rural	364	14	7829	1	1R	All steps completed	Male	1991	Know	7	Primary school completed	Baganda		Never married	Self-employed	No
102020186	Urban	365	14	1813	1	0U	All steps completed	Male	1986	Know	8	O-level completed	Other	BANYARWANDA	Currently married	Self-employed	No
304209015	Rural	137	14	43193	3	5R	onlt step 1_2 completed	Male	1994	Know	11	O-level completed	Acholi		Never married	Student	No
108095093	Rural	106	14	14540	1	2R	All steps completed	Male	1993	Know	10	O-level completed	Baganda		Cohabitating	Student	No
423339008	Rural	23	14	76369	4	9R	All steps completed	Male	1969	Know	3	No formal school	Banyankore		Never married	Unpaid family worker/Homemaker	No
204134004	Rural	113	14	22344	2	3R	All steps completed	Male	1995	Know	5	Primary school completed	Basonga		Never married	Self-employed	No
204156041	Urban	125	14	27196	2	3U	All steps completed	Male	1990	Know	6	Primary school completed	Baganda		Separated	Self-employed	Yes	Yes	22	Know					6	Know	0	0				0	Know	1	0				0	Know	1	0				0	Know	1	0
406279036	Rural	70	14	62009	4	8R	All steps completed	Male	1991	Know	7	O-level completed	Other	BAKONJO	Currently married	Self-employed	No
325226016	Rural	39	14	48958	3	5R	All steps completed	Male		Don't Know	7	Primary school completed	Langi		Never married	Student	No
213174028	Rural	59	14	32008	2	4R	All steps completed	Male	1962	Know	17	Post graduate degree	Other	Mululi	Currently married	Government employee	No
113078088	Urban	143	14	11333	1	1U	All steps completed	Male	1985	Know	17	Post graduate degree	Banyankore		Cohabitating	Government employee	No
405302111	Urban	176	14	67383	4	8U	All steps completed	Male		Don't Know	6	No formal school	Baganda		Currently married	Self-employed	Yes	Yes	18	Know					1	Know	0	0				4	Know	0	0				0	Know	1	0				0	Know	1	0
213174058	Rural	59	14	32008	2	4R	All steps completed	Male		Don't Know	6	Primary school completed	Other	KUMAM	Currently married	Self-employed	No
108118063	Urban	69	14	19309	1	2U	All steps completed	Male		Don't Know	6	Primary school completed	Baganda		Separated	Self-employed	No
411325058	Rural	112	14	72839	4	9R	All steps completed	Male	1978	Know	6	Primary school completed	Banyankore		Currently married	Self-employed	Yes	Yes	15	Know					0	Know	0	0	0	Know	0	3	Know	0	0				3	Know	0	0				0	Know	0	0
413284146	Rural	157	14	63128	4	8R	All steps completed	Male	1979	Know	13	Post graduate degree	Bakiga		Currently married	Government employee	No
102001244	Urban	311	14	98	1	0U	All steps completed	Male	1990	Know	18	Post graduate degree	Baganda		Never married	Student	No
210166043	Rural	75	14	29988	2	4R	onlt step 1_2 completed	Male	1978	Know	13	University/Higher institutions completed	Other	MUGWERE	Currently married	Self-employed	No
420338057	Rural	63	14	76135	4	9R	All steps completed	Male	1960	Know	11	Post graduate degree	Banyankore		Currently married	Non-government employee	No
201126155	Rural	173	14	20420	2	3R	All steps completed	Male	1973	Know	8	O-level completed	Basonga		Currently married	Unemployed(able to work)	No
408317025	Rural	93	14	70864	4	9R	All steps completed	Male		Don't Know	3	Primary school completed	Other	mufumbira	Currently married	Self-employed	No
408317038	Rural	93	14	70864	4	9R	All steps completed	Male		Don't Know	4	Primary school completed	Bakiga		Currently married	Self-employed	Yes	Yes	17	Know					6	Know	0	0				0	Know	1	0				0	Know	1	0				0	Know	1	0
421307029	Urban	458	14	68235	4	8U	All steps completed	Male		Don't Know	5	Primary school completed	Lugbara/Madi		Currently married	Self-employed	No
406279016	Rural	70	14	62009	4	8R	All steps completed	Male		Don't Know	10	O-level completed	Other	bakonjo	Currently married	Self-employed	No
116107020	Rural	45	14	17465	1	2R	All steps completed	Male	1971	Know	0	No formal school	Other	MUNYARWANDA	Currently married	Self-employed	No
428299086	Rural	125	14	66748	4	8R	All steps completed	Male		Don't Know	4	No formal school	Bakiga		Currently married	Self-employed	No
202129086	Rural	123	14	21208	2	3R	All steps completed	Male		Don't Know	7	Primary school completed	Other	samya	Currently married	Self-employed	No
123111006	Rural	148	14	18406	1	2R	All steps completed	Male	1996	Know	0	No formal school	Banyankore		Currently married	Self-employed	No
207160031	Rural	45	14	28350	2	4R	All steps completed	Male	1988	Know	5	Primary school completed	Iteso		Currently married	Unpaid family worker/Homemaker	No
301254094	Urban	134	14	58905	3	7U	All steps completed	Male	1979	Know	8	Primary school completed	Lugbara/Madi		Currently married	Non-government employee	No
204133038	Rural	87	14	22121	2	3R	All steps completed	Male		Don't Know	0	No formal school	Basonga		Currently married	Unpaid family worker/Homemaker	No
426350046	Urban	81	14	78879	4	9U	All steps completed	Male	1960	Know	15	Post graduate degree	Banyankore		Currently married	Self-employed	Yes	Yes	19	Know					12	Know	0	0				0	Know	0	0	0	Know	0	0	Know	0	0	0	Know	0	0	Know	0	0
214157102	Urban	246	14	27325	2	3U	All steps completed	Male	1990	Know	9	Primary school completed	Basonga		Never married	Non-government employee	No
403271115	Rural	139	14	60310	4	8R	All steps completed	Male		Don't Know	6	Primary school completed	Alur/Jopadhola		Currently married	Self-employed	Yes	Yes	20	Know					2	Know	0	0				5	Know	0	0				0	Know	1	0				0	Know	1	0
410345144	Urban	153	14	77897	4	9U	All steps completed	Male	1984	Know	11	Junior Secondary completed	Banyankore		Currently married	Self-employed	No
102009035	Urban	94	14	894	1	0U	All steps completed	Male	1987	Know	11	Junior Secondary completed	Baganda		Currently married	Non-government employee	No
101035056	Rural	65	14	3350	1	1R	All steps completed	Male	1963	Know	7	O-level completed	Baganda		Currently married	Self-employed	No
307234060	Urban	95	14	50933	3	5U	All steps completed	Male	1972	Know	7	O-level completed	Langi		Currently married	Self-employed	No
219184100	Rural	107	14	35822	2	4R	All steps completed	Male	1975	Know	7	O-level completed	Iteso		Currently married	Self-employed	No
230151050	Rural	53	14	26501	2	3R	All steps completed	Male		Don't Know	6	Primary school completed	Baganda		Currently married	Self-employed	Yes	Yes	20	Know					4	Know	0	0				0	Know	1	0				0	Know	1	0				0	Know	1	0
406278045	Rural	68	14	61795	4	8R	All steps completed	Male		Don't Know	3	Primary school completed	Other	bakonjo	Currently married	Self-employed	Yes	Yes	20	Know					4	Know	0	0				0	Know	0	0	0	Know	0	0	Know	0	0	0	Know	0	0	Know	0	1
410319064	Rural	201	14	71372	4	9R	All steps completed	Male		Don't Know	7	O-level completed	Banyankore		Currently married	Self-employed	Yes	No	25	Know									6	Know	0					0	Know	1					0	Know	1
115104096	Rural	104	14	16680	1	2R	All steps completed	Male		Don't Know	7	O-level completed	Baganda		Currently married	Self-employed	No
101035014	Rural	65	14	3350	1	1R	All steps completed	Male	1996	Know	7	O-level completed	Bakiga		Cohabitating	Self-employed	No
402309014	Rural	44	14	68760	4	9R	All steps completed	Male	1961	Know	16	Post graduate degree	Banyankore		Currently married	Government employee	No
110041032	Rural	96	14	4790	1	1R	All steps completed	Male	1979	Know	2	Primary school completed	Banyankore		Currently married	Self-employed	Yes	Yes	18	Know					3	Know	0	0				0	Know	0	0	0	Know	0	0	Know	0	0	0	Know	0	0	Know	0	0
201127061	Rural	96	14	20658	2	3R	onlt step 1_2 completed	Male	1985	Know	13	O-level completed	Basonga		Currently married	Self-employed	No
113048100	Rural	122	14	6388	1	1R	All steps completed	Male	1992	Know	15	University/Higher institutions completed	Baganda		Never married	Self-employed	No
411325106	Rural	112	14	72839	4	9R	All steps completed	Male		Don't Know	10	O-level completed	Banyankore		Never married	Self-employed	No
212200056	Urban	73	14	41194	2	4U	All steps completed	Male	1986	Know	13	University/Higher institutions completed	Basonga		Currently married	Non-government employee	No
201127068	Rural	96	14	20658	2	3R	All steps completed	Male	1952	Know	11	Junior Secondary completed	Basonga		Currently married	Non-government employee	No
224145059	Rural	126	14	25056	2	3R	All steps completed	Male	1992	Know	7	O-level completed	Basonga		Never married	Self-employed	No
102027008	Urban	212	14	2422	1	0U	All steps completed	Male	1987	Know	16	Post graduate degree	Banyankore		Currently married	Self-employed	No
203130110	Rural	120	14	21441	2	3R	onlt step 1_2 completed	Male	1972	Know	7	O-level completed	Basonga		Currently married	Unemployed(able to work)	Yes	Yes	16	Know					3	Know	0	0				0	Know	0	0	0	Know	0	0	Know	0	0	0	Know	0	0	Know	0	0
420338012	Rural	63	14	76135	4	9R	All steps completed	Male	1982	Know	0	No formal school	Bakiga		Currently married	Self-employed	No
208161064	Rural	134	14	28634	2	4R	All steps completed	Male		Don't Know	11	Junior Secondary completed	Iteso		Currently married	Self-employed	No
113047070	Rural	123	14	6174	1	1R	All steps completed	Male	1968	Know	13	Post graduate degree	Baganda		Currently married	Self-employed	No
214140078	Rural	88	14	23827	2	3R	onlt step 1_2 completed	Male	1987	Know	7	O-level completed	Basonga		Never married	Self-employed	No
406280010	Rural	66	14	62216	4	8R	All steps completed	Male		Don't Know	6	Primary school completed	Other	BAKONJO	Currently married	Self-employed	No
418349080	Urban	163	14	78665	4	9U	All steps completed	Male	1988	Know	7	O-level completed	Banyankore		Currently married	Self-employed	No
428299133	Rural	125	14	66748	4	8R	All steps completed	Male		Don't Know	5	Primary school completed	Bakiga		Currently married	Self-employed	No
428299051	Rural	125	14	66748	4	8R	All steps completed	Male		Don't Know	4	No formal school	Banyoro		Currently married	Self-employed	No
420338008	Rural	63	14	76135	4	9R	All steps completed	Male	1991	Know	5	Primary school completed	Bakiga		Currently married	Self-employed	No
408316041	Rural	68	14	70651	4	9R	All steps completed	Male		Don't Know	0	No formal school	Other	MUFUMBIRA	Currently married	Self-employed	Yes	Yes	15	Know					2	Know	0	0				0	Know	1	0				0	Know	1	0				0	Know	1	0
104088089	Rural	89	14	12833	1	2R	onlt step 1_2 completed	Male	1986	Know	8	O-level completed	Baganda		Currently married	Self-employed	No
120110048	Rural	61	14	18182	1	2R	All steps completed	Male	1984	Know	6	Primary school completed	Baganda		Cohabitating	Unemployed(able to work)	No
217181040	Rural	78	14	34555	2	4R	All steps completed	Male	1994	Know	13	University/Higher institutions completed	Other	BANYOLE	Never married	Student	No
102014058	Urban	82	14	1308	1	0U	All steps completed	Male	1983	Know	14	Junior Secondary completed	Baganda		Currently married	Self-employed	No
314241010	Rural	35	14	52348	3	6R	All steps completed	Male		Don't Know	2	Primary school completed	Acholi		Separated	Unemployed(able to work)	Yes	Yes	18	Know					1	Know	0	0				3	Know	0	0				0	Know	0	0	0	Know	0	0	Know	0	0
205138054	Rural	59	14	23338	2	3R	All steps completed	Male	1960	Know	8	O-level completed	Basonga		Currently married	Self-employed	Yes	Yes	23	Know					2	Know	0	0				0	Know	0	0	0	Know	0	0	Know	0	0	0	Know	0	0	Know	0	0
418335126	Rural	183	14	75342	4	9R	All steps completed	Male		Don't Know	5	Primary school completed	Banyankore		Currently married	Self-employed	No
413286098	Rural	214	14	63588	4	8R	All steps completed	Male	1985	Know	8	O-level completed	Banyankore		Currently married	Self-employed	Yes	Yes	21	Know					3	Know	0	0				2	Know	0	0				0	Know	0	1	0	Know	1	0	Know	0	1
124066055	Rural	87	14	10129	1	1R	All steps completed	Male	1988	Know	6	Primary school completed	Baganda		Separated	Self-employed	No
229149044	Rural	77	14	26034	2	3R	All steps completed	Male		Don't Know	10	O-level completed	Basonga		Currently married	Self-employed	No
102023012	Urban	359	14	2068	1	0U	All steps completed	Male	1984	Know	10	O-level completed	Other	bakonjjo	Currently married	Self-employed	No
224144068	Rural	68	14	24813	2	3R	All steps completed	Male	1958	Know	7	O-level completed	Basonga		Currently married	Self-employed	Yes	Yes	45	Know					3	Know	0	0				0	Know	0	0	0	Know	0	0	Know	0	0	0	Know	0	0	Know	0	0
303251083	Rural	84	14	54790	3	7R	All steps completed	Male	1992	Know	5	Primary school completed	Lugbara/Madi		Never married	Unpaid family worker/Homemaker	No
116121002	Urban	79	14	19665	1	2U	All steps completed	Male	1985	Know	7	O-level completed	Baganda		Currently married	Self-employed	No
113073012	Urban	34	14	10886	1	1U	All steps completed	Male	1981	Know	9	O-level completed	Baganda		Currently married	Self-employed	No
314241002	Rural	35	14	52348	3	6R	All steps completed	Male		Don't Know	0	No formal school	Other	ACHOLI LAWOR	Currently married	Unemployed(able to work)	Yes	Yes	19	Know					0	Know	0	0	0	Know	0	7	Know	0	0				0	Know	0	0	0	Know	0	0	Know	0	0
230151020	Rural	53	14	26501	2	3R	All steps completed	Male	1971	Know	7	O-level completed	Baganda		Currently married	Self-employed	No
415306056	Urban	131	14	68062	4	8U	All steps completed	Male	1976	Know	11	Junior Secondary completed	Batoro		Never married	Self-employed	No
102034050	Urban	67	14	3149	1	0U	All steps completed	Male	1992	Know	13	University/Higher institutions completed	Other	SAMYA	Never married	Student	No
216178048	Rural	93	14	33694	2	4R	All steps completed	Male	1979	Know	14	Post graduate degree	Iteso		Currently married	Government employee	No
306246023	Urban	51	14	53563	3	6U	All steps completed	Male	1962	Know	11	Junior Secondary completed	Karimojong		Currently married	Government employee	No
103085073	Rural	88	14	12137	1	2R	All steps completed	Male	1979	Know	2	Primary school completed	Bagisu/Sabiny		Never married	Self-employed	Yes	Yes	16	Know					0	Know	1	0				1	Know	0	0				0	Know	1	0				0	Know	1	0
111044018	Rural	52	14	5520	1	1R	onlt step 1_2 completed	Male	1958	Know	5	Primary school completed	Banyankore		Currently married	Self-employed	No
102028209	Urban	303	14	2522	1	0U	All steps completed	Male	1987	Know	7	O-level completed	Iteso		Never married	Non-government employee	No
223203052	Urban	66	14	41680	2	4U	All steps completed	Male	1954	Know	1	Primary school completed	Bagisu/Sabiny		Currently married	Self-employed	No
124065026	Rural	131	14	9897	1	1R	All steps completed	Male	1972	Know	6	Primary school completed	Bakiga		Separated	Self-employed	No
102003060	Urban	70	14	304	1	0U	All steps completed	Male	1978	Know	17	Post graduate degree	Baganda		Currently married	Non-government employee	No
422239023	Rural	84	14	65257	4	8R	All steps completed	Male	1947	Know	4	Primary school completed	Batoro		Currently married	Self-employed	No
110040048	Rural	72	14	4553	1	1R	All steps completed	Male	1973	Know	1	Primary school completed	Baganda		Currently married	Self-employed	No
411324098	Rural	185	14	72569	4	9R	All steps completed	Male	1969	Know	4	Primary school completed	Banyankore		Currently married	Self-employed	No
117109030	Rural	76	14	17955	1	2R	All steps completed	Male		Don't Know	0	No formal school	Baganda		Separated	Unpaid family worker/Homemaker	No
305233081	Urban	123	14	50800	3	5U	All steps completed	Male	1987	Know	14	Post graduate degree	Acholi		Separated	Non-government employee	No
113056218	Rural	364	14	7829	1	1R	onlt step 1_2 completed	Male	1989	Know	16	University/Higher institutions completed	Banyankore		Never married	Non-government employee	No
308235045	Urban	81	14	51076	3	5U	All steps completed	Male	1994	Know	6	Primary school completed	Acholi		Currently married	Self-employed	No
406303296	Urban	367	14	67564	4	8U	All steps completed	Male	1986	Know	16	Post graduate degree	Other	bakonjo	Never married	Unemployed(able to work)	No
214142039	Rural	59	14	24300	2	3R	All steps completed	Male	1992	Know	10	O-level completed	Basonga		Never married	Student	No
322223052	Rural	55	14	47871	3	5R	onlt step 1_2 completed	Male		Don't Know	6	Primary school completed	Acholi		Never married	Unemployed(able to work)	No
421292107	Rural	130	14	65016	4	8R	All steps completed	Male		Don't Know	0	No formal school	Alur/Jopadhola		Currently married	Unpaid family worker/Homemaker	No
303252018	Rural	60	14	55037	3	7R	All steps completed	Male	1988	Know	7	O-level completed	Lugbara/Madi		Currently married	Unpaid family worker/Homemaker	No
113077056	Urban	113	14	11235	1	1U	All steps completed	Male	1975	Know	6	Primary school completed	Baganda		Currently married	Self-employed	No
305210015	Rural	54	14	43479	3	5R	All steps completed	Male		Don't Know	10	Junior Secondary completed	Acholi		Never married	Student	No
120110013	Rural	61	14	18182	1	2R	All steps completed	Male		Don't Know	4	Primary school completed	Baganda		Separated	Self-employed	Yes	Yes	10	Know					10	Know	0	0				0	Know	1	0				0	Know	1	0				0	Know	1	0
102012014	Urban	149	14	1127	1	0U	All steps completed	Male	1991	Know	11	Junior Secondary completed	Baganda		Never married	Self-employed	No
104087077	Rural	128	14	12593	1	2R	All steps completed	Male	1996	Know	10	O-level completed	Other	Mulundi	Never married	Student	No
108082006	Urban	98	14	11692	1	1U	onlt step 1_2 completed	Male	1971	Know	12	Junior Secondary completed	Baganda		Currently married	Self-employed	No
213174054	Rural	59	14	32008	2	4R	onlt step 1_2 completed	Male	1966	Know	7	O-level completed	Other	KUMAM	Currently married	Unpaid family worker/Homemaker	No
212200020	Urban	73	14	41194	2	4U	All steps completed	Male	1973	Know	3	Primary school completed	Bagisu/Sabiny		Currently married	Self-employed	Yes	Yes	22	Know					10	Know	0	0				0	Know	0	0	0	Know	0	0	Know	0	0	0	Know	0	0	Know	0	0
229149016	Rural	77	14	26034	2	3R	All steps completed	Male	1983	Know	11	O-level completed	Basonga		Currently married	Self-employed	No
102005080	Urban	156	14	491	1	0U	All steps completed	Male	1991	Know	11	Junior Secondary completed	Baganda		Never married	Non-government employee	No
101035019	Rural	65	14	3350	1	1R	All steps completed	Male	1991	Know	6	Primary school completed	Other	Munyarwanda	Currently married	Unpaid family worker/Homemaker	No
318243012	Rural	40	14	52870	3	6R	onlt step 1_2 completed	Male		Don't Know	6	Primary school completed	Karimojong		Never married	Unpaid family worker/Homemaker	No
401269208	Rural	219	14	59804	4	8R	All steps completed	Male		Don't Know	9	O-level completed	Batoro		Never married	Student	No
108118034	Urban	69	14	19309	1	2U	All steps completed	Male	1954	Know	7	O-level completed	Baganda		Currently married	Self-employed	No
210168080	Rural	88	14	30490	2	4R	onlt step 1_2 completed	Male		Don't Know	0	No formal school	Iteso		Currently married	Unpaid family worker/Homemaker	No
110043190	Rural	198	14	5250	1	1R	All steps completed	Male	1969	Know	2	Primary school completed	Other	Munyarwanda	Currently married	Self-employed	Yes	No	20	Know									21	Know	0					0	Know	0					0	Know	0
403301002	Urban	36	14	67197	4	8U	All steps completed	Male	1992	Know	11	Junior Secondary completed	Baganda		Never married	Student	No
202128056	Rural	109	14	20926	2	3R	All steps completed	Male	1984	Know	4	Primary school completed	Other	BAWANGA_KENYAN	Currently married	Self-employed	No
408315017	Rural	24	14	70430	4	9R	All steps completed	Male		Don't Know	6	No formal school	Other	mufumbira	Never married	Self-employed	No
413286006	Rural	214	14	63588	4	8R	All steps completed	Male	1993	Know	2	O-level completed	Other	MUFUMBIRA	Never married	Student	No
102018020	Urban	168	14	1627	1	0U	All steps completed	Male	1954	Know	8	O-level completed	Baganda		Currently married	Self-employed	No
405275013	Rural	137	14	61149	4	8R	All steps completed	Male	1995	Know	6	Primary school completed	Batoro		Never married	Student	No
418333048	Rural	127	14	74887	4	9R	All steps completed	Male		Don't Know	3	Primary school completed	Banyankore		Currently married	Self-employed	No
111070218	Urban	283	14	10584	1	1U	All steps completed	Male	1986	Know	8	O-level completed	Banyankore		Currently married	Self-employed	No
113075086	Urban	107	14	11065	1	1U	All steps completed	Male	1975	Know	17	Post graduate degree	Baganda		Currently married	Self-employed	No
323255057	Rural	111	14	48602	3	5R	All steps completed	Male	1995	Know	9	O-level completed	Langi		Never married	Student	No
229148045	Rural	94	14	25794	2	3R	All steps completed	Male	1990	Know	12	Junior Secondary completed	Basonga		Never married	Student	No
409305076	Urban	105	14	67889	4	8U	All steps completed	Male	1985	Know	11	Junior Secondary completed	Banyoro		Currently married	Self-employed	No
225191041	Rural	55	14	38942	2	4R	All steps completed	Male	1976	Know	8	O-level completed	Bagisu/Sabiny		Currently married	Unpaid family worker/Homemaker	No
318242024	Rural	80	14	52637	3	6R	All steps completed	Male		Don't Know	0	No formal school	Karimojong		Never married	Self-employed	No
102016099	Urban	140	14	1461	1	0U	All steps completed	Male	1996	Know	9	O-level completed	Other	basamya	Never married	Non-government employee	No
304208020	Rural	31	14	42958	3	5R	All steps completed	Male	1987	Know	15	University/Higher institutions completed	Acholi		Currently married	Self-employed	No
118082062	Urban	98	14	11692	1	1U	All steps completed	Male	1978	Know	7	O-level completed	Baganda		Currently married	Self-employed	No
401269099	Rural	219	14	59804	4	8R	All steps completed	Male		Don't Know	0	No formal school	Other	MWAMBA	Currently married	Self-employed	Yes	Yes	15	Know					6	Know	0	0				0	Know	1	0				0	Know	1	0				0	Know	1	0
107089038	Rural	91	14	13061	1	2R	All steps completed	Male	1962	Know	0	No formal school	Bakiga		Currently married	Self-employed	Yes	Yes	20	Know					0	Know	0	0	0	Know	0	3	Know	0	0				0	Know	0	0	0	Know	0	0	Know	0	0
113073024	Urban	34	14	10886	1	1U	All steps completed	Male		Don't Know	3	Primary school completed	Baganda		Never married	Self-employed	No
124065129	Rural	131	14	9897	1	1R	All steps completed	Male	1991	Know	14	University/Higher institutions completed	Other	Nyarwanda	Never married	Student	No
108118039	Urban	69	14	19309	1	2U	All steps completed	Male	1968	Know	7	O-level completed	Baganda		Currently married	Self-employed	No
110041005	Rural	96	14	4790	1	1R	All steps completed	Male	1984	Know	6	Primary school completed	Banyankore		Currently married	Self-employed	No
410320134	Rural	147	14	71600	4	9R	All steps completed	Male	1986	Know	7	O-level completed	Banyankore		Currently married	Non-paid	No
426342092	Rural	93	14	77178	4	9R	All steps completed	Male		Don't Know	3	Primary school completed	Banyankore		Currently married	Self-employed	Yes	Yes	18	Know					1	Know	0	0				0	Know	0	0	0	Know	0	0	Know	0	0	0	Know	0	0	Know	0	0
217181034	Rural	78	14	34555	2	4R	All steps completed	Male	1962	Know	14	Post graduate degree	Other	BAGWERE	Currently married	Self-employed	No
108116024	Urban	51	14	19120	1	2U	All steps completed	Male		Don't Know	6	Primary school completed	Baganda		Currently married	Self-employed	No
323255049	Rural	111	14	48602	3	5R	All steps completed	Male	1977	Know	16	Post graduate degree	Langi		Currently married	Government employee	No
316317035	Rural	93	14	70864	4	9R	All steps completed	Male	1988	Know	6	No formal school	Other	mufubira	Never married	Self-employed	No
226158048	Urban	132	14	27473	2	3U	All steps completed	Male		Don't Know	13	Junior Secondary completed	Basonga		Currently married	Self-employed	No
415290088	Rural	99	14	64465	4	8R	All steps completed	Male	1985	Know	6	Primary school completed	Bakiga		Currently married	Self-employed	No
307211026	Rural	61	14	43844	3	5R	All steps completed	Male		Don't Know	4	Primary school completed	Langi		Currently married	Self-employed	No
313267024	Urban	130	14	59207	3	7U	All steps completed	Male	1988	Know	14	University/Higher institutions completed	Alur/Jopadhola		Never married	Non-government employee	No
215177008	Rural	29	14	33258	2	4R	All steps completed	Male		Don't Know	5	Primary school completed	Bagisu/Sabiny		Currently married	Self-employed	No
404313046	Rural	120	14	69909	4	9R	All steps completed	Male		Don't Know	7	O-level completed	Bakiga		Currently married	Self-employed	No
415287048	Rural	153	14	63816	4	8R	All steps completed	Male	1983	Know	7	O-level completed	Banyankore		Currently married	Self-employed	No
418333012	Rural	127	14	74887	4	9R	All steps completed	Male	1982	Know	2	Primary school completed	Banyankore		Currently married	Self-employed	Yes	Yes	10	Know					0	Know	0	0	0	Know	0	3	Know	0	0				0	Know	0	0	0	Know	0	0	Know	0	0
227192024	Rural	66	14	39310	2	4R	All steps completed	Male	1971	Know	6	Primary school completed	Other	Mugwere	Currently married	Self-employed	No
406277178	Rural	216	14	61594	4	8R	All steps completed	Male		Don't Know	2	Primary school completed	Other	BAKONJO	Currently married	Self-employed	No
427295096	Rural	138	14	65733	4	8R	All steps completed	Male	1988	Know	7	O-level completed	Other	MUFUMBIRA	Currently married	Self-employed	No
208161074	Rural	134	14	28634	2	4R	All steps completed	Male	1994	Know	5	Primary school completed	Iteso		Currently married	Unemployed(able to work)	No
407281037	Rural	68	14	62429	4	8R	onlt step 1_2 completed	Male		Don't Know	6	Primary school completed	Banyoro		Never married	Self-employed	No
112103006	Rural	131	14	16428	1	2R	onlt step 1_2 completed	Male	1990	Know	6	Primary school completed	Basonga		Currently married	Unpaid family worker/Homemaker	No
226147020	Rural	187	14	25553	2	3R	All steps completed	Male		Don't Know	3	Primary school completed	Iteso		Currently married	Unpaid family worker/Homemaker	No
229148079	Rural	94	14	25794	2	3R	All steps completed	Male	1988	Know	3	Primary school completed	Basonga		Currently married	Self-employed	No
211170028	Rural	60	14	30988	2	4R	All steps completed	Male		Don't Know	1	Primary school completed	Iteso		Currently married	Self-employed	No
404310036	Rural	49	14	69028	4	9R	All steps completed	Male	1982	Know	7	O-level completed	Bakiga		Currently married	Self-employed	No
428299122	Rural	125	14	66748	4	8R	All steps completed	Male		Don't Know	3	Primary school completed	Bakiga		Currently married	Self-employed	No
213175082	Rural	126	14	32294	2	4R	All steps completed	Male		Don't Know	10	O-level completed	Other	kumam	Currently married	Unpaid family worker/Homemaker	No
101035024	Rural	65	14	3350	1	1R	All steps completed	Male	1974	Know	3	Primary school completed	Other	Nyarwanda	Currently married	Self-employed	No
221143070	Rural	167	14	24558	2	3R	All steps completed	Male	1963	Know	11	O-level completed	Basonga		Currently married	Self-employed	No
102010497	Urban	520	14	978	1	0U	onlt step 1_2 completed	Male	1982	Know	15	Post graduate degree	Baganda		Cohabitating	Self-employed	No
404344034	Urban	82	14	77698	4	9U	All steps completed	Male		Don't Know	6	Primary school completed	Bakiga		Never married	Self-employed	No
408315014	Rural	24	14	70430	4	9R	All steps completed	Male	1993	Know	2	Primary school completed	Other	MUFUMBIRA	Never married	Non-paid	No
230151001	Rural	53	14	26501	2	3R	All steps completed	Male	1969	Know	6	Primary school completed	Baganda		Currently married	Self-employed	No
123111017	Rural	148	14	18406	1	2R	All steps completed	Male		Don't Know	0	Primary school completed	Other	Fumbira	Never married	Unemployed(able to work)	No
207160037	Rural	45	14	28350	2	4R	All steps completed	Male	1985	Know	0	No formal school	Iteso		Currently married	Unpaid family worker/Homemaker	No
329230012	Rural	40	14	50204	3	5R	All steps completed	Male		Don't Know	4	Primary school completed	Langi		Currently married	Unpaid family worker/Homemaker	No
410321012	Rural	73	14	71835	4	9R	onlt step 1_2 completed	Male	1957	Know	14	Post graduate degree	Banyankore		Currently married	Self-employed	Yes	Yes	20	Know					8	Know	0	0				0	Know	0	0	0	Know	0	0	Know	0	0	0	Know	0	0	Know	0	0
113049088	Rural	162	14	6578	1	1R	All steps completed	Male	1986	Know	13	Post graduate degree	Baganda		Never married	Non-government employee	No
320262004	Rural	28	14	58002	3	7R	All steps completed	Male	1981	Know	11	Junior Secondary completed	Lugbara/Madi		Currently married	Unpaid family worker/Homemaker	No
113073026	Urban	34	14	10886	1	1U	All steps completed	Male	1962	Know	6	Primary school completed	Baganda		Currently married	Self-employed	No
407282044	Rural	73	14	62690	4	8R	All steps completed	Male	1982	Know	6	Primary school completed	Banyoro		Currently married	Self-employed	No
102024052	Urban	113	14	2156	1	0U	All steps completed	Male	1990	Know	13	Junior Secondary completed	Other	AKUMAM	Never married	Non-government employee	No
122083073	Urban	174	14	11804	1	1U	onlt step 1_2 completed	Male	1984	Know	2	Primary school completed	Other	Mugishu	Never married	Non-government employee	Yes	Yes	13	Know					20	Know	0	0				4	Know	0	0				0	Know	0	0	0	Know	0	0	Know	0	0
214141038	Rural	112	14	24068	2	3R	All steps completed	Male	1982	Know	9	O-level completed	Basonga		Currently married	Self-employed	No
113077094	Urban	113	14	11235	1	1U	All steps completed	Male	1957	Know	13	University/Higher institutions completed	Baganda		Separated	Retired/Pensioner	Yes	Yes	41	Know					4	Know	0	0				0	Know	1	0				0	Know	1	0				0	Know	1	0
121061044	Rural	62	14	8973	1	1R	All steps completed	Male	1992	Know	6	Primary school completed	Banyankore		Never married	Self-employed	No
110042048	Rural	145	14	5025	1	1R	All steps completed	Male	1996	Know	7	O-level completed	Baganda		Currently married	Self-employed	No
319261036	Rural	44	14	57683	3	7R	All steps completed	Male	1959	Know	5	Primary school completed	Other	KAKWA	Currently married	Unpaid family worker/Homemaker	Yes	Yes	30	Know					4	Know	0	0				0	Know	0	0	0	Know	0	0	Know	0	0	0	Know	0	0	Know	0	0
417332001	Rural	55	14	74655	4	9R	All steps completed	Male	1966	Know	10	A-level completed	Banyankore		Currently married	Self-employed	No
212200041	Urban	73	14	41194	2	4U	All steps completed	Male	1982	Know	4	Primary school completed	Bagisu/Sabiny		Divorced	Self-employed	Yes	Yes	17	Know					5	Know	0	0				0	Know	0	1	0	Know	1	0	Know	0	1	0	Know	1	0	Know	0	1
313260042	Rural	46	14	57392	3	7R	All steps completed	Male	1965	Know	4	Primary school completed	Lugbara/Madi		Currently married	Self-employed	Yes	Yes	25	Know					0	Know	1	0				0	Know	0	1	36	Know	0	0	Know	0	1	0	Know	0	23	Know	0	0
313258011	Rural	84	14	56855	3	7R	All steps completed	Male		Don't Know	7	O-level completed	Lugbara/Madi		Currently married	Unpaid family worker/Homemaker	No
405302048	Urban	176	14	67383	4	8U	All steps completed	Male	1995	Know	3	O-level completed	Batoro		Never married	Student	No
108116046	Urban	51	14	19120	1	2U	All steps completed	Male	1960	Know	7	Primary school completed	Alur/Jopadhola		Currently married	Self-employed	Yes	Yes	20	Know					4	Know	0	0				2	Know	0	0				0	Know	1	0				0	Know	1	0
321220084	Rural	106	14	46772	3	5R	All steps completed	Male	1962	Know	7	O-level completed	Langi		Currently married	Self-employed	Yes	Yes	22	Know					0	Know	0	0	22	Know	0	21	Know	0	0				0	Know	1	0				0	Know	1	0
426342026	Rural	93	14	77178	4	9R	All steps completed	Male		Don't Know	8	O-level completed	Banyankore		Currently married	Self-employed	No
210168024	Rural	88	14	30490	2	4R	All steps completed	Male		Don't Know	3	Primary school completed	Iteso		Currently married	Unpaid family worker/Homemaker	Yes	Yes	67	Know					3	Know	0	0				0	Know	1	0				0	Know	1	0				0	Know	1	0
107089064	Rural	91	14	13061	1	2R	All steps completed	Male	1966	Know	5	Primary school completed	Baganda		Currently married	Self-employed	No
421292070	Rural	130	14	65016	4	8R	All steps completed	Male	1993	Know	7	O-level completed	Alur/Jopadhola		Currently married	Self-employed	No
116121019	Urban	79	14	19665	1	2U	All steps completed	Male	1946	Know	16	Post graduate degree	Baganda		Currently married	Retired/Pensioner	No
203132082	Rural	116	14	21886	2	3R	All steps completed	Male	1961	Know	13	University/Higher institutions completed	Basonga		Currently married	Self-employed	No
427297037	Rural	166	14	66250	4	8R	All steps completed	Male		Don't Know	3	No formal school	Bakiga		Currently married	Self-employed	Yes	Yes	20	Know					1	Know	0	0				0	Know	0	1	0	Know	1	0	Know	0	0	0	Know	0	0	Know	0	0
403300031	Urban	68	14	67028	4	8U	All steps completed	Male	1965	Know	11	Junior Secondary completed	Banyankore		Currently married	Non-government employee	No
227192047	Rural	66	14	39310	2	4R	All steps completed	Male	1951	Know	1	Primary school completed	Other	BAGWERE	Currently married	Self-employed	No
111044040	Rural	52	14	5520	1	1R	onlt step 1_2 completed	Male	1970	Know	0	No formal school	Banyankore		Currently married	Non-government employee	Yes	Yes	13	Know					5	Know	0	0				0	Know	0	0	0	Know	0	1	Know	0	0				0	Know	0	0
102019268	Urban	293	14	1718	1	0U	All steps completed	Male	1971	Know	15	Post graduate degree	Baganda		Currently married	Self-employed	No
412327036	Rural	65	14	73384	4	9R	All steps completed	Male	1974	Know	3	Primary school completed	Banyankore		Currently married	Self-employed	Yes	Yes	15	Know					0	Know	0	0	0	Know	0	0	Know	0	0	0	Know	0	2	Know	0	0				0	Know	0	0
224144034	Rural	68	14	24813	2	3R	All steps completed	Male		Don't Know	3	Primary school completed	Basonga		Currently married	Self-employed	Yes	No	20	Know									10	Know	0					0	Know	0					0	Know	0
302205075	Rural	80	14	42153	3	5R	All steps completed	Male	1988	Know	10	Junior Secondary completed	Langi		Currently married	Unpaid family worker/Homemaker	No
415289036	Rural	101	14	64258	4	8R	All steps completed	Male		Don't Know	2	Primary school completed	Other	MUFUMBIRA	Currently married	Self-employed	Yes	Yes	16	Know					0	Know	0	0	0	Know	0	6	Know	0	0				0	Know	0	0	0	Know	0	0	Know	0	0
417348056	Urban	169	14	78475	4	9U	All steps completed	Male	1955	Know	13	Post graduate degree	Banyankore		Currently married	Self-employed	No
313259022	Rural	91	14	57119	3	7R	All steps completed	Male	1981	Know	7	O-level completed	Lugbara/Madi		Currently married	Self-employed	No
107093002	Rural	30	14	14020	1	2R	All steps completed	Male	1963	Know	0	No formal school	Basonga		Currently married	Self-employed	Yes	Yes	20	Know					2	Know	0	0				0	Know	0	0	0	Know	0	0	Know	0	0	0	Know	0	0	Know	0	0
405276067	Rural	92	14	61377	4	8R	All steps completed	Male		Don't Know	11	Junior Secondary completed	Batoro		Never married	Self-employed	No
404314066	Rural	80	14	70173	4	9R	All steps completed	Male	1972	Know	0	No formal school	Banyankore		Currently married	Self-employed	No
102023294	Urban	359	14	2068	1	0U	onlt step 1_2 completed	Male	1989	Know	7	O-level completed	Baganda		Currently married	Non-government employee	No
301247056	Rural	56	14	53736	3	7R	All steps completed	Male		Don't Know	1	Primary school completed	Lugbara/Madi		Currently married	Unpaid family worker/Homemaker	No
304209122	Rural	137	14	43193	3	5R	All steps completed	Male	1984	Know	29	Post graduate degree	Acholi		Currently married	Government employee	No
207160008	Rural	45	14	28350	2	4R	All steps completed	Male	1970	Know	11	Junior Secondary completed	Iteso		Currently married	Non-paid	No
102014069	Urban	82	14	1308	1	0U	All steps completed	Male	1960	Know	15	Post graduate degree	Bakiga		Currently married	Self-employed	No
232195092	Rural	121	14	40304	2	4R	All steps completed	Male		Don't Know	3	Primary school completed	Iteso		Currently married	Self-employed	No
407282002	Rural	73	14	62690	4	8R	All steps completed	Male		Don't Know	5	Primary school completed	Banyoro		Currently married	Self-employed	No
226147034	Rural	187	14	25553	2	3R	All steps completed	Male	1990	Know	5	Primary school completed	Basonga		Currently married	Self-employed	No
316217066	Rural	109	14	45827	3	5R	onlt step 1_2 completed	Male	1990	Know	11	Junior Secondary completed	Acholi		Never married	Student	No
214157032	Urban	246	14	27325	2	3U	All steps completed	Male	1988	Know	2	O-level completed	Basonga		Currently married	Self-employed	No
304208002	Rural	31	14	42958	3	5R	All steps completed	Male		Don't Know	7	O-level completed	Acholi		Currently married	Unpaid family worker/Homemaker	Yes	Yes	18	Know					0	Know	0	1	12	Know	0	5	Know	0	0				0	Know	1	0				0	Know	1	0
226146033	Rural	77	14	25310	2	3R	All steps completed	Male	1963	Know	7	Primary school completed	Basonga		Separated	Self-employed	Yes	Yes	22	Know					0	Know	0	0	0	Know	0	0	Know	0	0	0	Know	0	1	Know	0	0				0	Know	0	0
115120049	Urban	96	14	19531	1	2U	onlt step 1_2 completed	Male	1992	Know	12	University/Higher institutions completed	Other	Munyarwanda	Currently married	Self-employed	No
225191018	Rural	55	14	38942	2	4R	All steps completed	Male	1991	Know	16	University/Higher institutions completed	Bagisu/Sabiny		Never married	Student	No
418334020	Rural	76	14	75101	4	9R	All steps completed	Male	1973	Know	4	Primary school completed	Banyankore		Currently married	Self-employed	No
121062055	Rural	80	14	9206	1	1R	All steps completed	Male	1983	Know	4	Primary school completed	Baganda		Never married	Self-employed	No
204156032	Urban	125	14	27196	2	3U	All steps completed	Male	1972	Know	8	O-level completed	Iteso		Currently married	Self-employed	No
325226022	Rural	39	14	48958	3	5R	All steps completed	Male	1975	Know	9	O-level completed	Langi		Currently married	Unpaid family worker/Homemaker	No
303252052	Rural	60	14	55037	3	7R	All steps completed	Male	1980	Know	15	Post graduate degree	Lugbara/Madi		Currently married	Government employee	No
116107003	Rural	45	14	17465	1	2R	All steps completed	Male	1977	Know	2	Primary school completed	Banyankore		Currently married	Self-employed	No
209165062	Rural	147	14	29714	2	4R	All steps completed	Male	1979	Know	11	Junior Secondary completed	Iteso		Currently married	Self-employed	No
208162021	Rural	84	14	28865	2	4R	onlt step 1_2 completed	Male	1982	Know	11	Junior Secondary completed	Iteso		Currently married	Unpaid family worker/Homemaker	No
305210042	Rural	54	14	43479	3	5R	All steps completed	Male		Don't Know	3	Primary school completed	Acholi		Currently married	Unpaid family worker/Homemaker	Yes	Yes	77	Don't Know	77	77	77	Don't Know	0	Know	0	1	777	Don't Know	0	4	Know	0	0				0	Know	1	0				0	Know	1	0
406277008	Rural	216	14	61594	4	8R	All steps completed	Male		Don't Know	1	O-level completed	Other	BAKONJO	Currently married	Self-employed	No
112102055	Rural	112	14	16200	1	2R	All steps completed	Male	1968	Know	4	Primary school completed	Bagisu/Sabiny		Separated	Unpaid family worker/Homemaker	No
113052124	Rural	143	14	7150	1	1R	All steps completed	Male	1988	Know	16	Post graduate degree	Other	munyarwanda	Never married	Unemployed(able to work)	Yes	Yes	25	Know					6	Know	0	0				6	Know	0	0				0	Know	1	0				6	Know	0	0
102025054	Urban	325	14	2247	1	0U	onlt step 1_2 completed	Male	1991	Know	12	Post graduate degree	Other	Hindu	Never married	Self-employed	No
120110056	Rural	61	14	18182	1	2R	All steps completed	Male	1985	Know	9	O-level completed	Baganda		Currently married	Self-employed	No
408316051	Rural	68	14	70651	4	9R	All steps completed	Male		Don't Know	0	No formal school	Other	bafumbira	Currently married	Self-employed	No
110039043	Rural	126	14	4315	1	1R	All steps completed	Male	1975	Know	14	Post graduate degree	Banyankore		Never married	Non-government employee	No
124064044	Rural	63	14	9675	1	1R	All steps completed	Male	1986	Know	15	Post graduate degree	Baganda		Never married	Self-employed	No
107094013	Rural	52	14	14328	1	2R	All steps completed	Male	1953	Know	11	Junior Secondary completed	Baganda		Currently married	Self-employed	Yes	Yes	39	Know					20	Know	0	0				0	Know	0	0	0	Know	0	0	Know	0	0	0	Know	0	0	Know	0	0
406303323	Urban	367	14	67564	4	8U	All steps completed	Male	1989	Know	1	Post graduate degree	Banyankore		Never married	Non-government employee	No
102018164	Urban	168	14	1627	1	0U	All steps completed	Male	1988	Know	14	Post graduate degree	Iteso		Never married	Non-government employee	No
223188042	Rural	52	14	37370	2	4R	All steps completed	Male	1971	Know	5	No formal school	Bagisu/Sabiny		Currently married	Self-employed	Yes	No	21	Know									0	Know	0					0	Know	0					0	Know	0
102013134	Urban	352	14	1222	1	0U	All steps completed	Male	1989	Know	16	University/Higher institutions completed	Baganda		Never married	Student	No
214141070	Rural	112	14	24068	2	3R	All steps completed	Male		Don't Know	7	Primary school completed	Banyoro		Currently married	Self-employed	No
428299077	Rural	125	14	66748	4	8R	All steps completed	Male		Don't Know	3	Primary school completed	Bakiga		Currently married	Self-employed	No
214139028	Rural	132	14	23588	2	3R	All steps completed	Male	1958	Know	9	O-level completed	Other	SAMYA	Currently married	Self-employed	Yes	Yes	24	Know					1	Know	0	0				0	Know	0	0	0	Know	0	0	Know	0	0	0	Know	0	0	Know	0	0
102006129	Urban	174	14	618	1	0U	All steps completed	Male		Don't Know	16	Post graduate degree	Basonga		Currently married	Self-employed	No
102019080	Urban	293	14	1718	1	0U	onlt step 1_2 completed	Male	1979	Know	6	Primary school completed	Other	BASAMYA	Currently married	Self-employed	No
113056192	Rural	364	14	7829	1	1R	All steps completed	Male	1968	Know	16	Post graduate degree	Baganda		Currently married	Self-employed	No
110041021	Rural	96	14	4790	1	1R	All steps completed	Male	1985	Know	13	University/Higher institutions completed	Banyankore		Currently married	Self-employed	No
427296050	Rural	74	14	65999	4	8R	All steps completed	Male		Don't Know	3	Primary school completed	Bakiga		Currently married	Self-employed	No
307212034	Rural	54	14	44138	3	5R	onlt step 1_2 completed	Male		Don't Know	6	O-level completed	Langi		Currently married	Unpaid family worker/Homemaker	No
108095078	Rural	106	14	14540	1	2R	All steps completed	Male	1986	Know	7	O-level completed	Baganda		Currently married	Self-employed	No
108095070	Rural	106	14	14540	1	2R	All steps completed	Male	1957	Know	7	O-level completed	Baganda		Currently married	Self-employed	No
124065044	Rural	131	14	9897	1	1R	All steps completed	Male	1979	Know	10	O-level completed	Baganda		Currently married	Self-employed	No
108096079	Rural	125	14	14762	1	2R	All steps completed	Male	1950	Know	15	Post graduate degree	Baganda		Currently married	Self-employed	No
302206020	Rural	83	14	42447	3	5R	All steps completed	Male		Don't Know	5	Primary school completed	Langi		Currently married	Self-employed	No
302206036	Rural	83	14	42447	3	5R	All steps completed	Male		Don't Know	7	O-level completed	Langi		Currently married	Self-employed	Yes	Yes	20	Know					4	Know	0	0				0	Know	0	0	0	Know	0	0	Know	0	0	0	Know	0	0	Know	0	0
117109052	Rural	76	14	17955	1	2R	All steps completed	Male	1990	Know	6	Primary school completed	Banyoro		Separated	Non-government employee	Yes	Yes	18	Know					5	Know	0	0				0	Know	1	0				0	Know	1	0				0	Know	1	0
209164030	Rural	80	14	29436	2	4R	All steps completed	Male		Don't Know	3	Primary school completed	Bagisu/Sabiny		Currently married	Self-employed	No
327245054	Rural	91	14	53354	3	6R	All steps completed	Male		Don't Know	0	No formal school	Karimojong		Currently married	Unpaid family worker/Homemaker	No
318243010	Rural	40	14	52870	3	6R	onlt step 1_2 completed	Male		Don't Know	5	Primary school completed	Karimojong		Currently married	Unemployed(able to work)	No
314241012	Rural	35	14	52348	3	6R	All steps completed	Male		Don't Know	4	Primary school completed	Karimojong		Currently married	Self-employed	No
322236011	Urban	45	14	51244	3	5U	All steps completed	Male	1954	Know	15	Post graduate degree	Acholi		Currently married	Retired/Pensioner	No
427296044	Rural	74	14	65999	4	8R	All steps completed	Male		Don't Know	7	Primary school completed	Other	mukonjo	Currently married	Self-employed	Yes	Yes	18	Know					3	Know	0	0				0	Know	1	0				0	Know	1	0				0	Know	1	0
113071016	Urban	88	14	10702	1	1U	All steps completed	Male		Don't Know	6	Primary school completed	Batoro		Currently married	Non-government employee	No
326228137	Rural	194	14	49569	3	5R	All steps completed	Male	1989	Know	13	University/Higher institutions completed	Acholi		Never married	Student	No
421291118	Rural	117	14	64794	4	8R	All steps completed	Male	1974	Know	11	Junior Secondary completed	Banyoro		Separated	Self-employed	No
403300051	Urban	68	14	67028	4	8U	All steps completed	Male	1987	Know	17	Post graduate degree	Bakiga		Never married	Government employee	No
105067036	Urban	197	14	10251	1	1U	All steps completed	Male	1987	Know	15	Post graduate degree	Baganda		Never married	Non-government employee	No
328229022	Rural	86	14	49851	3	5R	All steps completed	Male		Don't Know	4	Primary school completed	Acholi		Never married	Unemployed(able to work)	No
102014285	Urban	352	14	1222	1	0U	onlt step 1_2 completed	Male	1992	Know	8	O-level completed	Other	fumbira	Never married	Non-government employee	No
113076001	Urban	231	14	11145	1	1U	All steps completed	Male	1993	Know	14	University/Higher institutions completed	Basonga		Never married	Student	No
313258017	Rural	84	14	56855	3	7R	All steps completed	Male		Don't Know	1	Primary school completed	Lugbara/Madi		Currently married	Unpaid family worker/Homemaker	No
206159013	Rural	14	14	27974	2	4R	onlt step 1_2 completed	Male		Don't Know	8	O-level completed	Bagisu/Sabiny		Currently married	Unpaid family worker/Homemaker	No
417348034	Urban	169	14	78475	4	9U	All steps completed	Male	1975	Know	13	University/Higher institutions completed	Banyankore		Currently married	Self-employed	No
124066049	Rural	87	14	10129	1	1R	All steps completed	Male	1977	Know	2	No formal school	Bakiga		Currently married	Self-employed	Yes	Yes	25	Know					0	Know	0	0	0	Know	0	0	Know	0	0	0	Know	0	4	Know	0	0				0	Know	0	0
417331132	Rural	212	14	74397	4	9R	All steps completed	Male	1975	Know	4	Primary school completed	Banyankore		Never married	Self-employed	Yes	Yes	25	Know					1	Know	0	0				0	Know	0	0	0	Know	0	0	Know	0	0	0	Know	0	0	Know	0	0
104087086	Rural	128	14	12593	1	2R	All steps completed	Male	1978	Know	4	Primary school completed	Baganda		Currently married	Self-employed	No
302207054	Rural	85	14	42732	3	5R	All steps completed	Male		Don't Know	6	Primary school completed	Langi		Divorced	Self-employed	No
213175064	Rural	126	14	32294	2	4R	All steps completed	Male		Don't Know	8	O-level completed	Other	kumam	Currently married	Self-employed	No
320262010	Rural	28	14	58002	3	7R	All steps completed	Male		Don't Know	4	Primary school completed	Lugbara/Madi		Currently married	Unemployed(able to work)	No
116106018	Rural	72	14	17187	1	2R	All steps completed	Male	1975	Know	9	O-level completed	Baganda		Currently married	Self-employed	No
321219032	Rural	106	14	46421	3	5R	All steps completed	Male	1989	Know	9	O-level completed	Langi		Currently married	Self-employed	No
210168074	Rural	88	14	30490	2	4R	All steps completed	Male		Don't Know	9	O-level completed	Iteso		Currently married	Self-employed	No
320263054	Rural	96	14	58266	3	7R	All steps completed	Male	1972	Know	5	Primary school completed	Lugbara/Madi		Separated	Unpaid family worker/Homemaker	Yes	Yes	18	Know					2	Know	0	0				20	Know	0	0				0	Know	0	0	0	Know	0	0	Know	0	0
102013234	Urban	352	14	1222	1	0U	All steps completed	Male	1989	Know	9	O-level completed	Iteso		Currently married	Non-government employee	No
209165135	Rural	147	14	29714	2	4R	onlt step 1_2 completed	Male	1984	Know	6	Primary school completed	Bagisu/Sabiny		Currently married	Self-employed	No
102026050	Urban	137	14	2332	1	0U	onlt step 1_2 completed	Male		Don't Know	7	O-level completed	Batoro		Currently married	Self-employed	No
310257038	Rural	94	14	56576	3	7R	onlt step 1_2 completed	Male	1948	Know	5	Primary school completed	Alur/Jopadhola		Separated	Unpaid family worker/Homemaker	No
226146038	Rural	77	14	25310	2	3R	onlt step 1_2 completed	Male	1995	Know	10	O-level completed	Basonga		Never married	Student	No
208162045	Rural	84	14	28865	2	4R	All steps completed	Male		Don't Know	5	Primary school completed	Iteso		Currently married	Self-employed	No
111070056	Urban	283	14	10584	1	1U	All steps completed	Male	1963	Know	5	Primary school completed	Bakiga		Currently married	Self-employed	Yes	Yes	30	Know					5	Know	0	0				0	Know	0	0	0	Know	0	0	Know	0	0	0	Know	0	0	Know	0	0
312214022	Rural	37	14	44770	3	5R	All steps completed	Male	1975	Know	4	Primary school completed	Acholi		Currently married	Self-employed	No
306238046	Rural	67	14	51643	3	6R	All steps completed	Male		Don't Know	0	No formal school	Karimojong		Currently married	Non-paid	No
117122030	Urban	68	14	19778	1	2U	All steps completed	Male	1962	Know	13	Post graduate degree	Basonga		Currently married	Non-government employee	No
406277131	Rural	216	14	61594	4	8R	All steps completed	Male	1986	Know	7	O-level completed	Other	Mukonjo	Separated	Self-employed	No
417331056	Rural	212	14	74397	4	9R	All steps completed	Male		Don't Know	9	O-level completed	Banyankore		Separated	Self-employed	No
402308047	Rural	59	14	68505	4	9R	All steps completed	Male	1959	Know	10	O-level completed	Banyankore		Currently married	Self-employed	No
226147181	Rural	187	14	25553	2	3R	All steps completed	Male		Don't Know	6	Primary school completed	Basonga		Separated	Self-employed	No
113077021	Urban	113	14	11235	1	1U	onlt step 1_2 completed	Male	1975	Know	8	Primary school completed	Baganda		Separated	Self-employed	Yes	Yes	20	Know					77	Don't Know	0	0	777	Don't Know	0	0	Know	1	0				0	Know	1	0				0	Know	1	0
413285026	Rural	205	14	63351	4	8R	All steps completed	Male		Don't Know	4	Primary school completed	Other	MUFUMBIRA	Currently married	Self-employed	No
113081119	Urban	215	14	11607	1	1U	All steps completed	Male	1969	Know	4	Primary school completed	Baganda		Currently married	Self-employed	Yes	Yes	19	Know					3	Know	0	0				0	Know	0	0	0	Know	0	0	Know	0	0	0	Know	0	0	Know	0	0
410319001	Rural	87	14	71090	4	9R	All steps completed	Male	1959	Know	6	Primary school completed	Banyankore		Currently married	Self-employed	Yes	Yes	27	Know					0	Know	0	0	0	Know	0	1	Know	0	0				1	Know	0	0				0	Know	0	0
116106060	Rural	72	14	17187	1	2R	All steps completed	Male	1977	Know	6	Primary school completed	Lugbara/Madi		Separated	Self-employed	No
208161007	Rural	134	14	28634	2	4R	All steps completed	Male	1982	Know	6	Primary school completed	Iteso		Currently married	Unpaid family worker/Homemaker	No
410319151	Rural	201	14	71372	4	9R	All steps completed	Male		Don't Know	8	O-level completed	Banyankore		Currently married	Self-employed	No
108097010	Rural	100	14	14985	1	2R	All steps completed	Male	1990	Know	9	O-level completed	Baganda		Currently married	Self-employed	No
321219047	Rural	106	14	46421	3	5R	All steps completed	Male		Don't Know	4	Primary school completed	Langi		Currently married	Unpaid family worker/Homemaker	No
307213064	Rural	242	14	44435	3	5R	onlt step 1_2 completed	Male	1980	Know	10	Junior Secondary completed	Langi		Currently married	Government employee	No
113047026	Rural	123	14	6174	1	1R	All steps completed	Male	1965	Know	6	Primary school completed	Baganda		Never married	Non-government employee	No
104087004	Rural	128	14	12593	1	2R	All steps completed	Male	1962	Know	4	Primary school completed	Baganda		Currently married	Self-employed	No
231204092	Urban	111	14	41919	2	4U	All steps completed	Male	1970	Know	17	Post graduate degree	Langi		Currently married	Non-government employee	No
404344046	Urban	82	14	77698	4	9U	All steps completed	Male	1967	Know	14	Post graduate degree	Banyankore		Currently married	Government employee	No
422294072	Rural	192	14	65479	4	8R	All steps completed	Male		Don't Know	6	Primary school completed	Banyankore		Never married	Student	No
415290095	Rural	99	14	64465	4	8R	All steps completed	Male		Don't Know	6	Primary school completed	Bakiga		Currently married	Self-employed	No
117122046	Urban	68	14	19778	1	2U	onlt step 1_2 completed	Male	1988	Know	12	Junior Secondary completed	Lugbara/Madi		Cohabitating	Non-government employee	Yes	Yes	25	Know					1	Know	0	0				1	Know	0	0				0	Know	0	0	0	Know	0	50	Don't Know	0	0
124065007	Rural	131	14	9897	1	1R	All steps completed	Male	1970	Know	4	Primary school completed	Banyankore		Currently married	Self-employed	No
411323164	Rural	378	14	72347	4	9R	All steps completed	Male	1974	Know	4	Primary school completed	Banyankore		Currently married	Self-employed	No
225191022	Rural	55	14	38942	2	4R	All steps completed	Male	1956	Know	11	Junior Secondary completed	Bagisu/Sabiny		Windowed	Self-employed	No
204135052	Rural	116	14	22582	2	3R	All steps completed	Male		Don't Know	7	Primary school completed	Basonga		Separated	Self-employed	No
210199038	Urban	132	14	41041	2	4U	onlt step 1_2 completed	Male		Don't Know	9	Junior Secondary completed	Iteso		Never married	Unemployed(able to work)	No
105067050	Urban	197	14	10251	1	1U	All steps completed	Male	1990	Know	15	University/Higher institutions completed	Baganda		Currently married	Self-employed	No
226146022	Rural	77	14	25310	2	3R	All steps completed	Male	1954	Know	3	Primary school completed	Basonga		Currently married	Self-employed	No
102012088	Urban	149	14	1127	1	0U	All steps completed	Male	1979	Know	11	Junior Secondary completed	Baganda		Currently married	Self-employed	No
229149022	Rural	77	14	26034	2	3R	All steps completed	Male	1992	Know	5	Primary school completed	Other	NYORI	Currently married	Self-employed	No
124084024	Urban	88	14	11907	1	1U	All steps completed	Male	1967	Know	5	Primary school completed	Baganda		Currently married	Self-employed	Yes	Yes	15	Know					3	Know	0	0				0	Know	0	0	0	Know	0	0	Know	0	0	0	Know	0	0	Know	0	0
113055303	Rural	447	14	7670	1	1R	All steps completed	Male	1976	Know	9	O-level completed	Baganda		Never married	Self-employed	No
405275120	Rural	137	14	61149	4	8R	All steps completed	Male	1974	Know	14	Post graduate degree	Other	MUFUMBIRA	Currently married	Non-government employee	No
118059050	Rural	95	14	8472	1	1R	All steps completed	Male	1993	Know	6	Primary school completed	Baganda		Never married	Self-employed	No
102033002	Urban	126	14	3039	1	0U	All steps completed	Male	1987	Know	16	Post graduate degree	Banyankore		Currently married	Self-employed	No
231204068	Urban	111	14	41919	2	4U	All steps completed	Male	1972	Know	9	O-level completed	Iteso		Currently married	Self-employed	Yes	Yes	20	Know					3	Know	0	0				0	Know	0	0	0	Know	0	0	Know	0	0	0	Know	0	0	Know	0	0
403270114	Rural	123	14	60096	4	8R	All steps completed	Male	1985	Know	3	Primary school completed	Alur/Jopadhola		Currently married	Self-employed	Yes	Yes	19	Know					2	Know	0	0				0	Know	0	0	0	Know	0	0	Know	0	0	0	Know	0	0	Know	0	0
113049134	Rural	162	14	6578	1	1R	All steps completed	Male	1991	Know	15	Post graduate degree	Baganda		Never married	Self-employed	Yes	Yes	15	Know					3	Know	0	0				0	Know	0	0	0	Know	0	0	Know	0	0	0	Know	0	0	Know	0	0
227192043	Rural	66	14	39310	2	4R	All steps completed	Male	1958	Know	6	Primary school completed	Other	mugwere	Currently married	Self-employed	No
314241022	Rural	35	14	52348	3	6R	All steps completed	Male		Don't Know	11	Junior Secondary completed	Other	Atur	Never married	Student	No
122063028	Rural	97	14	9450	1	1R	All steps completed	Male	1967	Know	11	Primary school completed	Other	Muziba	Separated	Self-employed	Yes	Yes	15	Know					40	Know	0	0				0	Know	0	0	0	Know	0	0	Know	0	0	0	Know	0	0	Know	0	0
411325018	Rural	185	14	72569	4	9R	All steps completed	Male		Don't Know	7	O-level completed	Banyankore		Currently married	Self-employed	No
204154026	Urban	55	14	26930	2	3U	All steps completed	Male		Don't Know	10	O-level completed	Basonga		Currently married	Government employee	No
104113070	Urban	128	14	18814	1	2U	All steps completed	Male	1966	Know	9	O-level completed	Other	Kakwa in koboko	Currently married	Government employee	No
318242035	Rural	80	14	52637	3	6R	All steps completed	Male		Don't Know	0	No formal school	Karimojong		Currently married	Unpaid family worker/Homemaker	No
209197030	Urban	40	14	40726	2	4U	All steps completed	Male	1952	Know	12	Junior Secondary completed	Iteso		Currently married	Unpaid family worker/Homemaker	Yes	No	15	Know									2	Know	0					0	Know	0					0	Know	0
411324058	Rural	185	14	72569	4	9R	All steps completed	Male	1969	Know	2	Primary school completed	Bakiga		Currently married	Self-employed	No
210166069	Rural	75	14	29988	2	4R	onlt step 1_2 completed	Male		Don't Know	6	Primary school completed	Other	MUGWERE	Currently married	Self-employed	No
113058013	Rural	60	14	8184	1	1R	All steps completed	Male	1979	Know	5	Primary school completed	Baganda		Currently married	Non-government employee	No
209164047	Rural	80	14	29436	2	4R	All steps completed	Male	1975	Know	3	Primary school completed	Bagisu/Sabiny		Currently married	Non-government employee	Yes	Yes	16	Know					3	Know	0	0				0	Know	1	0				0	Know	0	0	21	Know	0	0	Know	0	0
426343031	Rural	48	14	77473	4	9R	All steps completed	Male	1987	Know	8	O-level completed	Banyankore		Currently married	Self-employed	No
304232098	Urban	214	14	50656	3	5U	All steps completed	Male	1983	Know	30	O-level completed	Acholi		Cohabitating	Self-employed	Yes	Yes	25	Know					8	Know	0	0				0	Know	0	0	0	Know	0	0	Know	0	0	0	Know	0	0	Know	0	0
418333003	Rural	127	14	74887	4	9R	All steps completed	Male	1992	Know	6	Primary school completed	Banyankore		Currently married	Non-government employee	No
117108043	Rural	94	14	17712	1	2R	All steps completed	Male	1977	Know	12	Junior Secondary completed	Baganda		Never married	Self-employed	No
417348165	Urban	53	14	78056	4	9U	All steps completed	Male	1984	Know	7	O-level completed	Baganda		Currently married	Self-employed	No
113077037	Urban	113	14	11235	1	1U	All steps completed	Male	1982	Know	5	Primary school completed	Lugbara/Madi		Currently married	Self-employed	Yes	Yes	17	Know					3	Know	0	0				0	Know	1	0				0	Know	1	0				0	Know	1	0
428298038	Rural	57	14	66516	4	8R	All steps completed	Male	1984	Know	7	O-level completed	Banyoro		Currently married	Self-employed	No
318242041	Rural	80	14	52637	3	6R	All steps completed	Male		Don't Know	0	No formal school	Karimojong		Never married	Self-employed	No
427296002	Rural	74	14	65999	4	8R	All steps completed	Male	1995	Know	4	Primary school completed	Batoro		Never married	Self-employed	No
112163064	Rural	104	14	29155	2	4R	All steps completed	Male		Don't Know	9	O-level completed	Other	MUNYALA	Currently married	Self-employed	No
411324018	Rural	185	14	72569	4	9R	All steps completed	Male	1990	Know	7	O-level completed	Banyankore		Currently married	Self-employed	No
115105001	Rural	82	14	16929	1	2R	All steps completed	Male	1988	Know	10	O-level completed	Banyankore		Currently married	Self-employed	No
107115050	Urban	136	14	19023	1	2U	All steps completed	Male	1992	Know	13	University/Higher institutions completed	Baganda		Currently married	Self-employed	No
217181046	Rural	78	14	34555	2	4R	All steps completed	Male	1977	Know	0	No formal school	Other	mugwere	Currently married	Self-employed	Yes	Yes	35	Know					1	Know	0	0				0	Know	0	0	0	Know	0	0	Know	0	0	0	Know	0	0	Know	0	0
107090008	Rural	100	14	13275	1	2R	All steps completed	Male	1992	Know	8	Primary school completed	Baganda		Currently married	Self-employed	No
215176007	Rural	30	14	32726	2	4R	All steps completed	Male	1959	Know	5	Primary school completed	Bagisu/Sabiny		Currently married	Unemployed(able to work)	No
102031043	Urban	63	14	2844	1	0U	All steps completed	Male		Don't Know	8	O-level completed	Banyankore		Currently married	Self-employed	Yes	Yes	14	Know					4	Know	0	0				0	Know	0	0	0	Know	0	0	Know	0	0	0	Know	0	0	Know	0	0
403272104	Rural	138	14	60512	4	8R	All steps completed	Male	1992	Know	9	O-level completed	Banyoro		Currently married	Self-employed	No
405276014	Rural	92	14	61377	4	8R	All steps completed	Male	1995	Know	8	O-level completed	Batoro		Never married	Self-employed	No
117122055	Urban	68	14	19778	1	2U	All steps completed	Male	1954	Know	15	Post graduate degree	Iteso		Currently married	Non-government employee	No
110042080	Rural	145	14	5025	1	1R	All steps completed	Male	1962	Know	6	Primary school completed	Baganda		Currently married	Self-employed	No
422293017	Rural	84	14	65257	4	8R	All steps completed	Male		Don't Know	5	Primary school completed	Batoro		Separated	Self-employed	No
102023115	Urban	359	14	2068	1	0U	All steps completed	Male	1995	Know	7	O-level completed	Other	Bafumbira	Never married	Non-government employee	No
204155118	Urban	163	14	27057	2	3U	onlt step 1_2 completed	Male		Don't Know	7	Junior Secondary completed	Basonga		Cohabitating	Non-government employee	No
322223001	Rural	55	14	47871	3	5R	All steps completed	Male	1971	Know	16	Post graduate degree	Acholi		Currently married	Government employee	No
309266025	Urban	71	14	59050	3	7U	All steps completed	Male		Don't Know	7	O-level completed	Lugbara/Madi		Currently married	Unpaid family worker/Homemaker	Yes	Yes	18	Know					6	Know	0	0				8	Know	0	0				0	Know	0	0	0	Know	0	0	Know	0	0
122083048	Urban	174	14	11804	1	1U	All steps completed	Male	1964	Know	7	O-level completed	Banyoro		Currently married	Self-employed	No
205137047	Rural	80	14	23091	2	3R	All steps completed	Male		Don't Know	0	No formal school	Basonga		Currently married	Unpaid family worker/Homemaker	No
107091003	Rural	81	14	13526	1	2R	All steps completed	Male		Don't Know	0	No formal school	Other	Mufumbira	Separated	Unpaid family worker/Homemaker	No
407282049	Rural	73	14	62690	4	8R	All steps completed	Male		Don't Know	6	Primary school completed	Banyoro		Never married	Non-paid	No
403272064	Rural	138	14	60512	4	8R	onlt step 1_2 completed	Male	1963	Know	10	O-level completed	Banyoro		Currently married	Self-employed	No
103085042	Rural	88	14	12137	1	2R	All steps completed	Male	1982	Know	4	Primary school completed	Baganda		Currently married	Self-employed	No
212201025	Urban	82	14	41324	2	4U	All steps completed	Male		Don't Know	4	Primary school completed	Alur/Jopadhola		Never married	Unpaid family worker/Homemaker	No
224144058	Rural	68	14	24813	2	3R	All steps completed	Male		Don't Know	8	O-level completed	Basonga		Currently married	Unpaid family worker/Homemaker	No
307211004	Rural	61	14	43844	3	5R	All steps completed	Male		Don't Know	6	Primary school completed	Langi		Cohabitating	Self-employed	No
113050030	Rural	209	14	6793	1	1R	All steps completed	Male	1974	Know	4	Primary school completed	Baganda		Currently married	Self-employed	No
105037033	Rural	39	14	3819	1	1R	All steps completed	Male	1973	Know	0	No formal school	Baganda		Separated	Non-government employee	No
102024044	Urban	113	14	2156	1	0U	All steps completed	Male	1991	Know	7	O-level completed	Other	BADAMA	Currently married	Non-government employee	No
406280062	Rural	66	14	62216	4	8R	All steps completed	Male		Don't Know	5	Primary school completed	Other	BAKONJO	Currently married	Self-employed	No
427297108	Rural	166	14	66250	4	8R	All steps completed	Male		Don't Know	6	No formal school	Bakiga		Currently married	Self-employed	No
313259061	Rural	91	14	57119	3	7R	All steps completed	Male		Don't Know	8	O-level completed	Lugbara/Madi		Currently married	Unpaid family worker/Homemaker	No
309254004	Rural	67	14	55616	3	7R	All steps completed	Male	1979	Know	6	Primary school completed	Lugbara/Madi		Currently married	Self-employed	No
225190003	Rural	16	14	38287	2	4R	All steps completed	Male	1949	Know	3	Primary school completed	Bagisu/Sabiny		Divorced	Self-employed	No
112163076	Rural	104	14	29155	2	4R	All steps completed	Male	1989	Know	13	University/Higher institutions completed	Baganda		Currently married	Government employee	No
113057158	Rural	207	14	8010	1	1R	All steps completed	Male	1985	Know	7	O-level completed	Baganda		Currently married	Self-employed	No
415290074	Rural	99	14	64465	4	8R	All steps completed	Male	1985	Know	7	O-level completed	Bakiga		Currently married	Self-employed	No
403271046	Rural	139	14	60310	4	8R	All steps completed	Male	1988	Know	9	O-level completed	Alur/Jopadhola		Currently married	Self-employed	No
107091078	Rural	81	14	13526	1	2R	All steps completed	Male	1984	Know	2	Primary school completed	Bakiga		Currently married	Self-employed	No
217181018	Rural	78	14	34555	2	4R	All steps completed	Male	1972	Know	9	O-level completed	Iteso		Currently married	Self-employed	No
113071060	Urban	88	14	10702	1	1U	All steps completed	Male	1955	Know	6	Primary school completed	Other	Banyarwanda	Currently married	Self-employed	No
102004016	Urban	166	14	394	1	0U	All steps completed	Male	1986	Know	13	University/Higher institutions completed	Lugbara/Madi		Currently married	Non-government employee	No
316217004	Rural	109	14	45827	3	5R	All steps completed	Male		Don't Know	3	Primary school completed	Acholi		Separated	Unemployed(Unable to work)	Yes	Yes	42	Know					1	Know	0	0				0	Know	0	0	0	Know	1	0	Know	1	0				0	Know	1	0
421292126	Rural	130	14	65016	4	8R	All steps completed	Male		Don't Know	0	No formal school	Alur/Jopadhola		Currently married	Unpaid family worker/Homemaker	No
415306037	Urban	131	14	68062	4	8U	All steps completed	Male	1993	Know	9	Post graduate degree	Batoro		Never married	Self-employed	No
113077078	Urban	113	14	11235	1	1U	All steps completed	Male		Don't Know	7	O-level completed	Baganda		Currently married	Self-employed	No
102007015	Urban	124	14	700	1	0U	All steps completed	Male		Don't Know	5	Primary school completed	Baganda		Never married	Non-government employee	Yes	Yes	18	Know					10	Know	0	0				10	Know	0	0				0	Know	0	0	0	Know	0	0	Know	0	0
302206044	Rural	83	14	42447	3	5R	All steps completed	Male	1982	Know	11	Junior Secondary completed	Langi		Currently married	Unpaid family worker/Homemaker	No
113075094	Urban	107	14	11065	1	1U	All steps completed	Male	1980	Know	7	O-level completed	Baganda		Currently married	Non-government employee	No
102008108	Urban	244	14	806	1	0U	All steps completed	Male	1994	Know	10	O-level completed	Baganda		Never married	Student	No
112103128	Rural	131	14	16428	1	2R	All steps completed	Male		Don't Know	5	Primary school completed	Lugbara/Madi		Currently married	Self-employed	No
102025008	Urban	325	14	2247	1	0U	All steps completed	Male	1962	Know	21	Refused	Other	SOHAG	Currently married	Non-government employee	No
423339004	Rural	23	14	76369	4	9R	All steps completed	Male	1973	Know	4	Primary school completed	Banyankore		Separated	Self-employed	No
110043048	Rural	198	14	5250	1	1R	All steps completed	Male	1989	Know	9	Primary school completed	Baganda		Currently married	Self-employed	No
113079007	Urban	336	14	11413	1	1U	All steps completed	Male	1987	Know	15	University/Higher institutions completed	Lugbara/Madi		Never married	Non-government employee	No
414328036	Rural	85	14	73625	4	9R	All steps completed	Male		Don't Know	8	O-level completed	Banyankore		Currently married	Self-employed	No
209164018	Rural	80	14	29436	2	4R	All steps completed	Male	1983	Know	30	O-level completed	Bagisu/Sabiny		Currently married	Self-employed	No
205137064	Rural	80	14	23091	2	3R	All steps completed	Male		Don't Know	0	No formal school	Basonga		Currently married	Self-employed	No
102024020	Urban	113	14	2156	1	0U	onlt step 1_2 completed	Male	1987	Know	15	University/Higher institutions completed	Baganda		Currently married	Non-government employee	No
204155002	Urban	163	14	27057	2	3U	All steps completed	Male	1990	Know	14	University/Higher institutions completed	Other	Samya	Never married	Student	No
321220062	Rural	106	14	46772	3	5R	All steps completed	Male		Don't Know	10	O-level completed	Langi		Currently married	Self-employed	No
212201066	Urban	82	14	41324	2	4U	All steps completed	Male		Don't Know	10	O-level completed	Iteso		Never married	Student	No
104087014	Rural	128	14	12593	1	2R	All steps completed	Male	1987	Know	6	Primary school completed	Other	TANZANIAN	Never married	Self-employed	No
330264056	Rural	97	14	58596	3	7R	All steps completed	Male	1990	Know	6	Primary school completed	Alur/Jopadhola		Currently married	Self-employed	No
117122021	Urban	68	14	19778	1	2U	onlt step 1_2 completed	Male	1985	Know	13	Post graduate degree	Lugbara/Madi		Currently married	Non-government employee	No
204133045	Rural	87	14	22121	2	3R	All steps completed	Male	1965	Know	6	Primary school completed	Langi		Separated	Self-employed	No
325227059	Rural	124	14	49261	3	5R	All steps completed	Male	1994	Know	6	Primary school completed	Langi		Never married	Unpaid family worker/Homemaker	No
418349022	Urban	163	14	78665	4	9U	All steps completed	Male	1986	Know	0	No formal school	Banyankore		Currently married	Self-employed	No
213175010	Rural	126	14	32294	2	4R	All steps completed	Male		Don't Know	5	Primary school completed	Other	KUMAM	Currently married	Self-employed	No
117122002	Urban	68	14	19778	1	2U	All steps completed	Male	1976	Know	14	Junior Secondary completed	Basonga		Currently married	Non-government employee	No
412347060	Urban	89	14	78257	4	9U	All steps completed	Male	1988	Know	6	Primary school completed	Banyankore		Never married	Self-employed	No
209198068	Urban	104	14	40883	2	4U	All steps completed	Male	1968	Know	12	Junior Secondary completed	Other	SOMALI	Currently married	Self-employed	No
103085054	Rural	88	14	12137	1	2R	All steps completed	Male	1996	Know	16	Junior Secondary completed	Baganda		Never married	Student	No
427295076	Rural	138	14	65733	4	8R	All steps completed	Male		Don't Know	4	Primary school completed	Other	NYARWANDA	Currently married	Self-employed	No
102030071	Urban	112	14	2747	1	0U	onlt step 1_2 completed	Male	1987	Know	17	Post graduate degree	Other	BAKONJO	Never married	Self-employed	Yes	No	23	Know									1	Know	0					0	Know	1					0	Know	1
320263088	Rural	96	14	58266	3	7R	All steps completed	Male		Don't Know	4	Primary school completed	Lugbara/Madi		Currently married	Unpaid family worker/Homemaker	Yes	No	18	Know									2	Know	0					0	Know	0					0	Know	0
209163021	Rural	104	14	29155	2	4R	All steps completed	Male	1975	Know	17	Post graduate degree	Bagisu/Sabiny		Currently married	Government employee	No
102024004	Urban	113	14	2156	1	0U	All steps completed	Male	1987	Know	6	Primary school completed	Baganda		Currently married	Non-government employee	No
105036119	Rural	125	14	3582	1	1R	All steps completed	Male	1964	Know	6	Primary school completed	Baganda		Separated	Self-employed	No
116107024	Rural	45	14	17465	1	2R	All steps completed	Male	1987	Know	6	Primary school completed	Banyankore		Currently married	Self-employed	Yes	Yes	20	Know					7	Know	0	0				7	Know	0	0				0	Know	0	0	1	Know	0	1	Know	0	0
102033020	Urban	126	14	3039	1	0U	All steps completed	Male	1971	Know	23	Refused	Baganda		Currently married	Non-government employee	No
330256036	Urban	86	14	59354	3	7U	All steps completed	Male	1981	Know	7	O-level completed	Alur/Jopadhola		Currently married	Self-employed	No
204134052	Rural	113	14	22344	2	3R	All steps completed	Male	1992	Know	7	Primary school completed	Basonga		Never married	Self-employed	No
113054256	Rural	307	14	7508	1	1R	All steps completed	Male	1993	Know	14	Junior Secondary completed	Baganda		Never married	Self-employed	No
123112119	Rural	152	14	18641	1	2R	All steps completed	Male	1994	Know	5	Primary school completed	Baganda		Never married	Self-employed	No
229148032	Rural	94	14	25794	2	3R	onlt step 1_2 completed	Male	1960	Know	8	O-level completed	Basonga		Currently married	Self-employed	No
223203038	Urban	66	14	41680	2	4U	All steps completed	Male	1993	Know	5	Primary school completed	Bagisu/Sabiny		Never married	Self-employed	No
112101094	Rural	110	14	15982	1	2R	All steps completed	Male		Don't Know	6	Primary school completed	Iteso		Currently married	Self-employed	No
102011020	Urban	248	14	1054	1	0U	All steps completed	Male	1949	Know	8	A-level completed	Baganda		Windowed	Self-employed	No
102015206	Urban	253	14	1387	1	0U	All steps completed	Male	1967	Know	13	University/Higher institutions completed	Bakiga		Never married	Self-employed	No
426342006	Rural	93	14	77178	4	9R	All steps completed	Male	1995	Know	3	O-level completed	Banyankore		Never married	Student	No
103085048	Rural	88	14	12137	1	2R	All steps completed	Male	1991	Know	14	Post graduate degree	Baganda		Never married	Self-employed	No
120110021	Rural	61	14	18182	1	2R	All steps completed	Male	1983	Know	7	Primary school completed	Baganda		Separated	Unpaid family worker/Homemaker	Yes	Yes	15	Know					10	Know	0	0				10	Know	0	0				0	Know	0	0	0	Know	0	0	Know	0	0
209164064	Rural	80	14	29436	2	4R	All steps completed	Male	1987	Know	7	O-level completed	Bagisu/Sabiny		Currently married	Self-employed	No
313267042	Urban	130	14	59207	3	7U	All steps completed	Male	1976	Know	15	Post graduate degree	Bakiga		Currently married	Self-employed	No
428298042	Rural	57	14	66516	4	8R	All steps completed	Male	1995	Know	7	O-level completed	Banyoro		Never married	Student	No
102033044	Urban	126	14	3039	1	0U	onlt step 1_2 completed	Male		Don't Know	15	Post graduate degree	Banyankore		Never married	Government employee	No
321219085	Rural	106	14	46421	3	5R	All steps completed	Male	1989	Know	10	O-level completed	Langi		Never married	Student	No
211170015	Rural	60	14	30988	2	4R	All steps completed	Male		Don't Know	11	O-level completed	Iteso		Never married	Student	No
111044025	Rural	52	14	5520	1	1R	All steps completed	Male	1990	Know	5	Primary school completed	Banyankore		Never married	Self-employed	No
219184016	Rural	107	14	35822	2	4R	All steps completed	Male		Don't Know	2	Primary school completed	Iteso		Never married	Self-employed	No
118060028	Rural	55	14	8712	1	1R	All steps completed	Male	1958	Know	13	Junior Secondary completed	Baganda		Currently married	Self-employed	No
121062050	Rural	80	14	9206	1	1R	All steps completed	Male	1993	Know	6	Primary school completed	Baganda		Never married	Self-employed	No
113051028	Rural	52	14	6988	1	1R	All steps completed	Male	1986	Know	13	University/Higher institutions completed	Baganda		Never married	Self-employed	No
428299024	Rural	125	14	66748	4	8R	All steps completed	Male	1963	Know	0	No formal school	Bakiga		Currently married	Self-employed	No
202152002	Urban	125	14	26673	2	3U	All steps completed	Male	1981	Know	15	Refused	Other	Basamya	Currently married	Self-employed	No
231194020	Rural	111	14	40072	2	4R	All steps completed	Male		Don't Know	9	O-level completed	Iteso		Currently married	Unemployed(able to work)	No
222143081	Rural	167	14	24558	2	3R	All steps completed	Male	1988	Know	16	Post graduate degree	Baganda		Never married	Non-government employee	No
218202007	Urban	58	14	41490	2	4U	All steps completed	Male	1986	Know	16	Post graduate degree	Bagisu/Sabiny		Currently married	Government employee	No
113048074	Rural	122	14	6388	1	1R	onlt step 1_2 completed	Male	1978	Know	16	Post graduate degree	Baganda		Cohabitating	Self-employed	Yes	Yes	19	Know					12	Know	0	0				0	Know	0	0	0	Know	0	0	Know	0	0	0	Know	0	0	Know	0	0
218182007	Rural	24	14	35113	2	4R	All steps completed	Male	1971	Know	5	Primary school completed	Bagisu/Sabiny		Currently married	Self-employed	No
405274028	Rural	154	14	60928	4	8R	All steps completed	Male		Don't Know	6	Primary school completed	Batoro		Currently married	Self-employed	No
410319036	Rural	201	14	71372	4	9R	All steps completed	Male		Don't Know	0	No formal school	Banyankore		Currently married	Self-employed	Yes	Yes	20	Know					2	Know	0	0				0	Know	1	0				0	Know	1	0				0	Know	1	0
325227086	Rural	124	14	49261	3	5R	All steps completed	Male	1991	Know	5	Primary school completed	Langi		Currently married	Self-employed	No
210199010	Urban	132	14	41041	2	4U	onlt step 1_2 completed	Male		Don't Know	2	Primary school completed	Iteso		Currently married	Self-employed	No
117107001	Rural	94	14	17712	1	2R	onlt step 1_2 completed	Male		Don't Know	6	Primary school completed	Baganda		Currently married	Self-employed
307212022	Rural	54	14	44138	3	5R	onlt step 1_2 completed	Male	1985	Know	7	O-level completed	Langi		Currently married	Unpaid family worker/Homemaker	No
407281066	Rural	68	14	62429	4	8R	All steps completed	Male		Don't Know	3	Primary school completed	Banyoro		Currently married	Self-employed	No
408316012	Rural	68	14	70651	4	9R	All steps completed	Male	1987	Know	7	O-level completed	Other	MUFUMBIRA	Currently married	Self-employed	No
124084068	Urban	88	14	11907	1	1U	All steps completed	Male	1974	Know	7	O-level completed	Bakiga		Currently married	Non-government employee	No
329230007	Rural	40	14	50204	3	5R	All steps completed	Male		Don't Know	3	Primary school completed	Langi		Windowed	Unemployed(Unable to work)	No
102023140	Urban	359	14	2068	1	0U	All steps completed	Male	1985	Know	13	University/Higher institutions completed	Other	Luhya	Never married	Non-government employee	No
223188034	Rural	52	14	37370	2	4R	All steps completed	Male	1972	Know	11	Junior Secondary completed	Bagisu/Sabiny		Currently married	Self-employed	No
231204100	Urban	111	14	41919	2	4U	All steps completed	Male		Don't Know	17	Post graduate degree	Bagisu/Sabiny		Cohabitating	Non-government employee	No
214139020	Rural	132	14	23588	2	3R	All steps completed	Male	1991	Know	8	Primary school completed	Basonga		Never married	Self-employed	No
209198046	Urban	104	14	40883	2	4U	All steps completed	Male	1996	Know	8	O-level completed	Other	SOMALI	Never married	Student	No
201126168	Rural	173	14	20420	2	3R	All steps completed	Male	1990	Know	6	Primary school completed	Basonga		Currently married	Self-employed	No
213174024	Rural	59	14	32008	2	4R	All steps completed	Male		Don't Know	6	Primary school completed	Other	Kuman	Currently married	Unpaid family worker/Homemaker	No
107089012	Rural	91	14	13061	1	2R	All steps completed	Male	1956	Know	9	O-level completed	Baganda		Separated	Self-employed	Yes	Yes	25	Know					2	Know	0	0				0	Know	0	0	0	Know	0	0	Know	0	0	0	Know	0	0	Know	0	0
330256060	Urban	86	14	59354	3	7U	All steps completed	Male		Don't Know	12	Junior Secondary completed	Alur/Jopadhola		Never married	Unemployed(able to work)	Yes	Yes	16	Know					2	Know	0	0				0	Know	0	0	0	Know	0	0	Know	0	0	0	Know	0	0	Know	0	0
409283023	Rural	142	14	62911	4	8R	onlt step 1_2 completed	Male		Don't Know	7	Primary school completed	Baganda		Never married	Self-employed	No
320262012	Rural	28	14	58002	3	7R	All steps completed	Male	1989	Know	6	Junior Secondary completed	Lugbara/Madi		Never married	Non-government employee	No
212171048	Rural	109	14	31249	2	4R	All steps completed	Male	1973	Know	7	O-level completed	Iteso		Currently married	Self-employed	No
113081072	Urban	215	14	11607	1	1U	All steps completed	Male	1984	Know	9	O-level completed	Other	Bafumbira	Currently married	Non-government employee	No
218182011	Rural	24	14	35113	2	4R	All steps completed	Male	1993	Know	7	O-level completed	Bagisu/Sabiny		Currently married	Self-employed	No
205136002	Rural	81	14	22844	2	3R	All steps completed	Male	1990	Know	9	O-level completed	Basonga		Currently married	Self-employed	No
102013209	Urban	352	14	1222	1	0U	All steps completed	Male	1988	Know	17	Post graduate degree	Baganda		Never married	Non-government employee	Yes	Yes	24	Know					4	Know	0	0				0	Know	1	0				0	Know	1	0				0	Know	1	0
103085079	Rural	88	14	12137	1	2R	All steps completed	Male	1983	Know	14	O-level completed	Baganda		Never married	Self-employed	No
105036039	Rural	125	14	3582	1	1R	All steps completed	Male	1982	Know	16	Post graduate degree	Baganda		Currently married	Self-employed	No
325226008	Rural	39	14	48958	3	5R	All steps completed	Male	1952	Know	11	Junior Secondary completed	Langi		Currently married	Retired/Pensioner	No
410345111	Urban	153	14	77897	4	9U	All steps completed	Male	1992	Know	19	Post graduate degree	Banyankore		Never married	Self-employed	No
108098013	Rural	67	14	15203	1	2R	All steps completed	Male	1967	Know	4	Primary school completed	Baganda		Separated	Self-employed	No
408316026	Rural	68	14	70651	4	9R	All steps completed	Male	1990	Know	6	Primary school completed	Other	mufumbira	Currently married	Self-employed	No
420338044	Rural	63	14	76135	4	9R	All steps completed	Male	1964	Know	6	Primary school completed	Bakiga		Currently married	Self-employed	Yes	Yes	20	Know					2	Know	0	0				0	Know	0	0	0	Know	0	3	Know	0	0				0	Know	0	0
229149066	Rural	77	14	26034	2	3R	All steps completed	Male	1994	Know	8	O-level completed	Basonga		Never married	Self-employed	No
120110035	Rural	61	14	18182	1	2R	All steps completed	Male	1968	Know	7	O-level completed	Baganda		Currently married	Self-employed	No
405273058	Rural	73	14	60714	4	8R	All steps completed	Male		Don't Know	5	Primary school completed	Batoro		Separated	Self-employed	No
409283054	Rural	142	14	62911	4	8R	All steps completed	Male		Don't Know	11	Junior Secondary completed	Banyoro		Separated	Self-employed	No
305233064	Urban	123	14	50800	3	5U	All steps completed	Male	1993	Know	11	University/Higher institutions completed	Acholi		Never married	Student	No
212201049	Urban	82	14	41324	2	4U	All steps completed	Male		Don't Know	5	Primary school completed	Other	japadola	Currently married	Self-employed	No
417332025	Rural	55	14	74655	4	9R	All steps completed	Male	1972	Know	2	Primary school completed	Banyankore		Windowed	Self-employed	Yes	Yes	18	Know					0	Know	0	0	0	Know	0	10	Know	0	0				0	Know	0	0	10	Know	0	0	Know	0	0
409283074	Rural	142	14	62911	4	8R	All steps completed	Male		Don't Know	0	No formal school	Banyankore		Currently married	Self-employed	Yes	Yes	30	Know					0	Know	0	0	0	Know	1	0	Know	0	1	0	Know	1	2	Know	0	0				0	Know	0	1
414329058	Rural	85	14	73852	4	9R	All steps completed	Male	1970	Know	2	Primary school completed	Banyankore		Currently married	Self-employed	No
219184032	Rural	107	14	35822	2	4R	All steps completed	Male		Don't Know	5	Primary school completed	Iteso		Currently married	Unpaid family worker/Homemaker	No
414328024	Rural	85	14	73625	4	9R	All steps completed	Male	1977	Know	5	Primary school completed	Bakiga		Currently married	Self-employed	No
102011037	Urban	248	14	1054	1	0U	All steps completed	Male	1965	Know	16	Post graduate degree	Baganda		Currently married	Self-employed	No
301256065	Rural	120	14	56280	3	7R	All steps completed	Male	1992	Know	9	O-level completed	Alur/Jopadhola		Never married	Unpaid family worker/Homemaker	No
104086018	Rural	41	14	12382	1	2R	onlt step 1_2 completed	Male	1985	Know	12	Junior Secondary completed	Baganda		Currently married	Self-employed	No
426350022	Urban	81	14	78879	4	9U	All steps completed	Male		Don't Know	2	Primary school completed	Banyankore		Currently married	Self-employed	No
305210018	Rural	54	14	43479	3	5R	All steps completed	Male	1993	Know	13	University/Higher institutions completed	Acholi		Never married	Student	No
216179064	Rural	68	14	33996	2	4R	All steps completed	Male	1969	Know	4	Primary school completed	Iteso		Never married	Student	No
108095040	Rural	106	14	14540	1	2R	All steps completed	Male	1974	Know	5	Primary school completed	Baganda		Separated	Unpaid family worker/Homemaker	No
303250026	Rural	77	14	54512	3	7R	All steps completed	Male	1978	Know	7	O-level completed	Lugbara/Madi		Currently married	Self-employed	Yes	Yes	32	Know					0	Know	0	0	0	Know	0	1	Know	0	0				0	Know	0	0	0	Know	0	0	Know	0	0
108116035	Urban	51	14	19120	1	2U	All steps completed	Male	1962	Know	19	Refused	Baganda		Windowed	Non-government employee	Yes	Yes	10	Know					4	Know	0	0				0	Know	1	0				0	Know	1	0				0	Know	1	0
212200046	Urban	73	14	41194	2	4U	All steps completed	Male	1975	Know	13	Post graduate degree	Alur/Jopadhola		Currently married	Non-government employee	No
316216028	Rural	101	14	45595	3	5R	All steps completed	Male		Don't Know	6	Primary school completed	Acholi		Currently married	Unpaid family worker/Homemaker	No
405275072	Rural	137	14	61149	4	8R	All steps completed	Male		Don't Know	3	Primary school completed	Batoro		Never married	Self-employed	No
405273064	Rural	73	14	60714	4	8R	All steps completed	Male		Don't Know	4	Primary school completed	Batoro		Currently married	Self-employed	No
224144024	Rural	68	14	24813	2	3R	All steps completed	Male	1995	Know	11	O-level completed	Basonga		Never married	Student	No
102031061	Urban	63	14	2844	1	0U	All steps completed	Male	1986	Know	13	Junior Secondary completed	Alur/Jopadhola		Never married	Non-government employee	No
313258041	Rural	84	14	56855	3	7R	All steps completed	Male	1973	Know	10	O-level completed	Lugbara/Madi		Currently married	Self-employed	No
104088063	Rural	89	14	12833	1	2R	All steps completed	Male	1976	Know	7	Primary school completed	Baganda		Never married	Self-employed	No
110069193	Urban	220	14	10471	1	1U	All steps completed	Male	1979	Know	6	Primary school completed	Other	Nyarwanda	Separated	Non-government employee	No
226158058	Urban	132	14	27473	2	3U	All steps completed	Male	1948	Know	3	Primary school completed	Iteso		Separated	Self-employed	No
228193019	Rural	27	14	39615	2	4R	onlt step 1_2 completed	Male		Don't Know	11	Junior Secondary completed	Bagisu/Sabiny		Currently married	Self-employed	No
113078108	Urban	143	14	11333	1	1U	All steps completed	Male	1993	Know	9	O-level completed	Bagisu/Sabiny		Currently married	Non-government employee	No
204155084	Urban	163	14	27057	2	3U	All steps completed	Male	1973	Know	5	Primary school completed	Other	nubi	Currently married	Self-employed	Yes	Yes	15	Know					4	Know	0	0				0	Know	0	0	0	Know	0	0	Know	0	0	0	Know	0	0	Know	0	0
231194044	Rural	111	14	40072	2	4R	All steps completed	Male	1988	Know	7	O-level completed	Iteso		Currently married	Unpaid family worker/Homemaker	No
115105030	Rural	82	14	16929	1	2R	onlt step 1_2 completed	Male	1990	Know	6	Primary school completed	Baganda		Currently married	Self-employed	No
403301017	Urban	36	14	67197	4	8U	All steps completed	Male		Don't Know	3	Primary school completed	Banyoro		Never married	Self-employed	No
318242018	Rural	80	14	52637	3	6R	All steps completed	Male		Don't Know	0	No formal school	Karimojong		Never married	Unpaid family worker/Homemaker	No
102010274	Urban	520	14	978	1	0U	All steps completed	Male	1976	Know	6	Primary school completed	Baganda		Currently married	Self-employed	No
322222028	Rural	52	14	47464	3	5R	All steps completed	Male		Don't Know	10	O-level completed	Acholi		Currently married	Self-employed	No
113079319	Urban	336	14	11413	1	1U	All steps completed	Male	1986	Know	16	Post graduate degree	Other	Bakojo	Never married	Non-government employee	No
307234047	Urban	95	14	50933	3	5U	All steps completed	Male	1986	Know	11	Junior Secondary completed	Langi		Currently married	Self-employed	No
102025310	Urban	325	14	2247	1	0U	All steps completed	Male	1981	Know	16	Post graduate degree	Other	BASAMYA	Never married	Non-government employee	No
108097032	Rural	100	14	14985	1	2R	All steps completed	Male	1975	Know	6	Primary school completed	Baganda		Separated	Self-employed	No
231194004	Rural	111	14	40072	2	4R	All steps completed	Male	1973	Know	7	O-level completed	Iteso		Currently married	Self-employed	No
315215039	Rural	95	14	45179	3	5R	All steps completed	Male	1990	Know	9	O-level completed	Langi		Separated	Self-employed	No
308235016	Urban	81	14	51076	3	5U	All steps completed	Male		Don't Know	4	Primary school completed	Acholi		Currently married	Self-employed	No
102007086	Urban	124	14	700	1	0U	All steps completed	Male	1955	Know	25	Refused	Baganda		Currently married	Government employee	No
404313072	Rural	120	14	69909	4	9R	All steps completed	Male	1980	Know	7	O-level completed	Bakiga		Currently married	Self-employed	No
210167037	Rural	76	14	30246	2	4R	All steps completed	Male	1994	Know	10	O-level completed	Other	mugwere	Never married	Student	No
113052073	Rural	143	14	7150	1	1R	All steps completed	Male	1985	Know	3	Primary school completed	Other	Mukonjo	Currently married	Non-government employee	Yes	No	16	Know									10	Know	0					0	Know	0					0	Know	0
415306046	Urban	131	14	68062	4	8U	All steps completed	Male		Don't Know	4	Primary school completed	Batoro		Never married	Non-paid	No
408315012	Rural	24	14	70430	4	9R	All steps completed	Male	1967	Know	2	Primary school completed	Other	MUFUMBIRA	Currently married	Self-employed	Yes	Yes	20	Know					5	Know	0	0				3	Know	0	0				2	Know	0	0				0	Know	0	0
306238060	Rural	67	14	51643	3	6R	All steps completed	Male		Don't Know	0	No formal school	Karimojong		Currently married	Unemployed(able to work)	No
107094021	Rural	52	14	14328	1	2R	All steps completed	Male	1973	Know	6	Primary school completed	Baganda		Currently married	Self-employed	No
224145068	Rural	126	14	25056	2	3R	All steps completed	Male	1979	Know	18	Post graduate degree	Basonga		Currently married	Self-employed	No
201127054	Rural	96	14	20658	2	3R	All steps completed	Male	1945	Know	3	Primary school completed	Basonga		Currently married	Unpaid family worker/Homemaker	Yes	Yes	40	Know					5	Know	0	0				0	Know	0	0	2	Know	0	0	Know	0	0	0	Know	0	0	Know	0	0
403270123	Rural	123	14	60096	4	8R	All steps completed	Male	1986	Know	27	Junior Secondary completed	Alur/Jopadhola		Currently married	Self-employed	No
213175100	Rural	126	14	32294	2	4R	All steps completed	Male		Don't Know	5	Primary school completed	Other	KUMAM	Currently married	Unpaid family worker/Homemaker	No
205137001	Rural	80	14	23091	2	3R	All steps completed	Male	1947	Know	7	O-level completed	Basonga		Currently married	Self-employed	No
113047122	Rural	123	14	6174	1	1R	All steps completed	Male		Don't Know	11	Junior Secondary completed	Baganda		Never married	Self-employed	Yes	No	21	Know									3	Know	0					0	Know	0					0	Know	0
303249042	Rural	60	14	54237	3	7R	All steps completed	Male		Don't Know	4	Primary school completed	Lugbara/Madi		Currently married	Self-employed	Yes	Yes	17	Know					5	Know	0	0				3	Know	0	0				0	Know	0	0	0	Know	0	0	Know	0	0
427297060	Rural	166	14	66250	4	8R	All steps completed	Male		Don't Know	4	Primary school completed	Banyankore		Currently married	Self-employed	No
315215032	Rural	95	14	45179	3	5R	All steps completed	Male	1994	Know	8	O-level completed	Langi		Never married	Student	No
102029025	Urban	265	14	2618	1	0U	All steps completed	Male	1986	Know	15	Post graduate degree	Basonga		Never married	Unpaid family worker/Homemaker	No
401269161	Rural	219	14	59804	4	8R	All steps completed	Male		Don't Know	8	O-level completed	Other	KONJO	Currently married	Self-employed	No
228193025	Rural	27	14	39615	2	4R	All steps completed	Male	1948	Know	9	O-level completed	Other	sabiny	Separated	Unpaid family worker/Homemaker	No
107091009	Rural	81	14	13526	1	2R	All steps completed	Male	1963	Know	0	No formal school	Other	mufumbira	Currently married	Self-employed	Yes	Yes	18	Know					0	Know	0	0	0	Know	0	0	Know	0	0	0	Know	0	4	Know	0	0				0	Know	0	0
107092084	Rural	227	14	13760	1	2R	All steps completed	Male	1985	Know	7	Primary school completed	Bakiga		Currently married	Unpaid family worker/Homemaker	No
102009055	Urban	94	14	894	1	0U	All steps completed	Male	1988	Know	7	O-level completed	Baganda		Separated	Self-employed	No
404344040	Urban	82	14	77698	4	9U	All steps completed	Male		Don't Know	7	O-level completed	Banyankore		Currently married	Self-employed	No
118082097	Urban	98	14	11692	1	1U	All steps completed	Male	1950	Know	2	Primary school completed	Other	munyarwanda	Windowed	Self-employed	Yes	Yes	18	Know					4	Know	0	0				0	Know	0	0	0	Know	0	4	Know	0	0				0	Know	0	0
116107017	Rural	45	14	17465	1	2R	All steps completed	Male	1992	Know	6	Primary school completed	Banyankore		Never married	Self-employed	No
102007095	Urban	124	14	700	1	0U	All steps completed	Male	1984	Know	16	Post graduate degree	Baganda		Never married	Self-employed	No
102011197	Urban	248	14	1054	1	0U	All steps completed	Male	1989	Know	13	University/Higher institutions completed	Bagisu/Sabiny		Never married	Self-employed	No
426342059	Rural	93	14	77178	4	9R	All steps completed	Male		Don't Know	7	O-level completed	Banyankore		Never married	Self-employed	No
319261042	Rural	44	14	57683	3	7R	All steps completed	Male		Don't Know	5	Primary school completed	Lugbara/Madi		Separated	Unpaid family worker/Homemaker	Yes	Yes	18	Know					1	Know	0	0				2	Know	0	0				0	Know	1	0				0	Know	1	0
230150035	Rural	68	14	26262	2	3R	All steps completed	Male	1992	Know	8	Primary school completed	Other	Musamhya	Never married	Unpaid family worker/Homemaker	No
405276060	Rural	92	14	61377	4	8R	All steps completed	Male		Don't Know	0	No formal school	Batoro		Currently married	Self-employed	Yes	No	15	Know									5	Know	0					0	Know	0					0	Know	0
214141014	Rural	112	14	24068	2	3R	All steps completed	Male	1958	Know	4	Primary school completed	Basonga		Currently married	Self-employed	Yes	Yes	22	Know					0	Know	0	0	0	Know	0	1	Know	0	0				0	Know	0	0	0	Know	0	0	Know	0	0
404310040	Rural	49	14	69028	4	9R	All steps completed	Male		Don't Know	0	No formal school	Bakiga		Currently married	Self-employed	No
419337064	Rural	73	14	75863	4	9R	All steps completed	Male		Don't Know	0	No formal school	Bakiga		Currently married	Self-employed	Yes	Yes	25	Know					0	Know	0	1	2	Know	0	0	Know	1	0				0	Know	1	0				0	Know	1	0
116107001	Rural	45	14	17465	1	2R	onlt step 1_2 completed	Male	1946	Know	7	O-level completed	Other	munyarwanda	Currently married	Self-employed	No
206176001	Rural	14	14	27974	2	4R	All steps completed	Male		Don't Know	7	O-level completed	Bagisu/Sabiny		Windowed	Self-employed	No
427297048	Rural	166	14	66250	4	8R	All steps completed	Male		Don't Know	4	Primary school completed	Bakiga		Never married	Self-employed	No
118059036	Rural	95	14	8472	1	1R	All steps completed	Male	1991	Know	6	Primary school completed	Baganda		Currently married	Unpaid family worker/Homemaker	No
209198098	Urban	104	14	40883	2	4U	All steps completed	Male	1991	Know	14	University/Higher institutions completed	Batoro		Never married	Student	No
321220031	Rural	106	14	46772	3	5R	All steps completed	Male		Don't Know	6	Primary school completed	Langi		Currently married	Government employee	No
108117091	Urban	185	14	19209	1	2U	All steps completed	Male	1994	Know	14	Junior Secondary completed	Baganda		Cohabitating	Student	No
212173102	Rural	107	14	31741	2	4R	All steps completed	Male	1992	Know	6	Primary school completed	Other	JAPADPOLA	Never married	Self-employed	No
115120042	Urban	96	14	19531	1	2U	All steps completed	Male	1991	Know	11	Junior Secondary completed	Baganda		Never married	Self-employed	No
102023166	Urban	359	14	2068	1	0U	onlt step 1_2 completed	Male	1985	Know	9	O-level completed	Iteso		Never married	Non-government employee	Yes	No	22	Know									5	Know	0					0	Know	1					0	Know	1
102015242	Urban	253	14	1387	1	0U	All steps completed	Male	1989	Know	15	Post graduate degree	Banyankore		Never married	Non-government employee	No
113079103	Urban	336	14	11413	1	1U	All steps completed	Male	1991	Know	10	O-level completed	Baganda		Never married	Non-government employee	Yes	No	22	Know									0	Know	1					1	Know	0					0	Know	1
330264008	Rural	97	14	58596	3	7R	All steps completed	Male	1958	Know	6	Primary school completed	Alur/Jopadhola		Currently married	Self-employed	Yes	Yes	21	Know					0	Know	0	0	1	Know	0	10	Know	0	0				0	Know	0	0	0	Know	0	0	Know	0	0
107092068	Rural	227	14	13760	1	2R	All steps completed	Male	1983	Know	4	Primary school completed	Other	Mufumbira	Currently married	Self-employed	No
321220092	Rural	106	14	46772	3	5R	All steps completed	Male		Don't Know	3	Primary school completed	Langi		Currently married	Self-employed	No
203153062	Urban	206	14	26797	2	3U	All steps completed	Male	1971	Know	1	Primary school completed	Basonga		Currently married	Self-employed	No
102002017	Urban	82	14	214	1	0U	All steps completed	Male	1987	Know	15	Post graduate degree	Lugbara/Madi		Never married	Non-government employee	No
116106029	Rural	72	14	17187	1	2R	All steps completed	Male	1985	Know	16	Post graduate degree	Baganda		Never married	Self-employed	No
309266061	Urban	71	14	59050	3	7U	All steps completed	Male	1984	Know	11	Post graduate degree	Lugbara/Madi		Currently married	Self-employed	No
211170036	Rural	60	14	30988	2	4R	All steps completed	Male	1994	Know	13	Junior Secondary completed	Iteso		Never married	Student	No
104088019	Rural	89	14	12833	1	2R	All steps completed	Male	1961	Know	7	O-level completed	Baganda		Currently married	Non-government employee	No
113049100	Rural	162	14	6578	1	1R	All steps completed	Male	1994	Know	14	University/Higher institutions completed	Acholi		Never married	Student	No
406278011	Rural	68	14	61795	4	8R	All steps completed	Male	1965	Know	3	Primary school completed	Other	BAKONJO	Currently married	Self-employed	Yes	Yes	10	Know					2	Know	0	0				0	Know	0	0	0	Know	0	0	Know	0	0	0	Know	0	0	Know	0	0
314241020	Rural	35	14	52348	3	6R	All steps completed	Male		Don't Know	7	Primary school completed	Other	Acholi Labwor	Never married	Unpaid family worker/Homemaker	No
229149077	Rural	77	14	26034	2	3R	All steps completed	Male	1993	Know	10	O-level completed	Basonga		Never married	Non-paid	No
413286082	Rural	214	14	63588	4	8R	All steps completed	Male	1976	Know	0	No formal school	Banyankore		Windowed	Self-employed	No
322222009	Rural	52	14	47464	3	5R	All steps completed	Male		Don't Know	7	O-level completed	Acholi		Never married	Self-employed	No
317218024	Rural	73	14	46084	3	5R	All steps completed	Male	1979	Know	7	O-level completed	Langi		Currently married	Self-employed	No
306246016	Urban	51	14	53563	3	6U	All steps completed	Male	1994	Know	13	University/Higher institutions completed	Karimojong		Never married	Student	No
113074232	Urban	272	14	10985	1	1U	All steps completed	Male	1995	Know	12	Junior Secondary completed	Baganda		Never married	Non-government employee	No
204156050	Urban	125	14	27196	2	3U	All steps completed	Male	1982	Know	0	No formal school	Bagisu/Sabiny		Never married	Non-government employee	No
105036074	Rural	125	14	3582	1	1R	All steps completed	Male	1990	Know	6	Primary school completed	Baganda		Never married	Self-employed	No
307213150	Rural	242	14	44435	3	5R	onlt step 1_2 completed	Male	1962	Know	7	O-level completed	Langi		Currently married	Self-employed	No
313260016	Rural	46	14	57392	3	7R	All steps completed	Male	1992	Know	7	O-level completed	Lugbara/Madi		Currently married	Self-employed	No
102026040	Urban	137	14	2332	1	0U	All steps completed	Male	1988	Know	11	Junior Secondary completed	Other	Mukiiga	Currently married	Self-employed	No
303253032	Rural	71	14	55331	3	7R	All steps completed	Male	1995	Know	11	Junior Secondary completed	Lugbara/Madi		Never married	Self-employed	No
409283094	Rural	142	14	62911	4	8R	onlt step 1_2 completed	Male	1985	Know	5	Primary school completed	Baganda		Currently married	Self-employed	No
116107030	Rural	45	14	17465	1	2R	All steps completed	Male	1985	Know	18	Post graduate degree	Bagisu/Sabiny		Currently married	Self-employed	No
110039061	Rural	126	14	4315	1	1R	All steps completed	Male	1980	Know	4	Primary school completed	Baganda		Never married	Non-government employee	Yes	No	17	Know									45	Know	0					14	Know	0					3	Know	0
102030087	Urban	112	14	2747	1	0U	All steps completed	Male	1984	Know	19	Post graduate degree	Banyankore		Never married	Non-government employee	No
109099020	Rural	48	14	15457	1	2R	All steps completed	Male	1974	Know	7	O-level completed	Other	muluri	Currently married	Self-employed	No
102034012	Urban	67	14	3149	1	0U	All steps completed	Male	1989	Know	13	University/Higher institutions completed	Other	Samya	Currently married	Non-government employee	No
115120008	Urban	96	14	19531	1	2U	All steps completed	Male		Don't Know	12	O-level completed	Baganda		Never married	Student	No
232195058	Rural	121	14	40304	2	4R	All steps completed	Male	1981	Know	5	Primary school completed	Iteso		Never married	Unpaid family worker/Homemaker	Yes	Yes	19	Know					1	Know	0	0				0	Know	0	0	0	Know	0	0	Know	0	0	0	Know	0	0	Know	0	0
123124096	Urban	108	14	19972	1	2U	All steps completed	Male	1979	Know	6	Primary school completed	Other	mufumbira	Currently married	Self-employed	No
113074173	Urban	272	14	10985	1	1U	All steps completed	Male	1974	Know	16	Post graduate degree	Basonga		Currently married	Government employee	No
104113116	Urban	128	14	18814	1	2U	onlt step 1_2 completed	Male	1981	Know	7	Primary school completed	Baganda		Separated	Self-employed	Yes	Yes	29	Know					0	Know	0	0	0	Know	0	15	Know	0	0				10	Know	0	0				0	Know	0	0
121062004	Rural	80	14	9206	1	1R	All steps completed	Male	1972	Know	3	Primary school completed	Other	mulundi	Currently married	Self-employed	No
214157207	Urban	246	14	27325	2	3U	All steps completed	Male	1988	Know	11	O-level completed	Basonga		Never married	Self-employed	No
417330086	Rural	105	14	74109	4	9R	All steps completed	Male	1989	Know	9	Post graduate degree	Banyankore		Currently married	Self-employed	No
223187057	Rural	64	14	37020	2	4R	onlt step 1_2 completed	Male	1995	Know	4	Primary school completed	Other	muhame	Never married	Self-employed	No
232196034	Rural	93	14	40530	2	4R	onlt step 1_2 completed	Male		Don't Know	6	Primary school completed	Iteso		Currently married	Non-paid	No
313258035	Rural	84	14	56855	3	7R	All steps completed	Male		Don't Know	4	Primary school completed	Lugbara/Madi		Never married	Unemployed(able to work)	No
403270018	Rural	123	14	60096	4	8R	All steps completed	Male	1994	Know	5	Primary school completed	Alur/Jopadhola		Never married	Self-employed	No
113046028	Rural	68	14	5982	1	1R	All steps completed	Male	1969	Know	7	Primary school completed	Baganda		Currently married	Self-employed	No
123111080	Rural	148	14	18406	1	2R	All steps completed	Male	1973	Know	11	Junior Secondary completed	Other	MUKONZO	Currently married	Self-employed	No
221186004	Rural	76	14	36673	2	4R	All steps completed	Male	1962	Know	6	Primary school completed	Other	Munyoli	Currently married	Unpaid family worker/Homemaker	No
205138041	Rural	59	14	23338	2	3R	All steps completed	Male		Don't Know	9	O-level completed	Basonga		Currently married	Self-employed	No
219183045	Rural	67	14	35589	2	4R	All steps completed	Male	1978	Know	6	Primary school completed	Iteso		Currently married	Self-employed	No
223189002	Rural	53	14	37737	2	4R	All steps completed	Male		Don't Know	8	O-level completed	Bagisu/Sabiny		Currently married	Unpaid family worker/Homemaker	Yes	No	10	Know									0	Know	1					0	Know	1					0	Know	0
212172038	Rural	98	14	31494	2	4R	All steps completed	Male		Don't Know	0	No formal school	Iteso		Currently married	Self-employed	No
102031020	Urban	63	14	2844	1	0U	All steps completed	Male	1984	Know	30	Post graduate degree	Banyankore		Never married	Government employee	No
410346053	Urban	53	14	78056	4	9U	All steps completed	Male	1978	Know	7	O-level completed	Banyankore		Currently married	Non-government employee	No
202128048	Rural	109	14	20926	2	3R	All steps completed	Male	1962	Know	4	Primary school completed	Other	Basamya	Currently married	Unpaid family worker/Homemaker	No
113072041	Urban	114	14	10789	1	1U	All steps completed	Male	1990	Know	12	Junior Secondary completed	Baganda		Never married	Self-employed	No
211169080	Rural	139	14	30733	2	4R	All steps completed	Male		Don't Know	7	O-level completed	Iteso		Currently married	Self-employed	No
210199114	Urban	132	14	41041	2	4U	onlt step 1_2 completed	Male		Don't Know	7	Primary school completed	Iteso		Never married	Student	No
204134077	Rural	113	14	22344	2	3R	All steps completed	Male		Don't Know	5	Primary school completed	Basonga		Currently married	Self-employed	No
412327017	Rural	65	14	73384	4	9R	All steps completed	Male	1964	Know	7	O-level completed	Banyankore		Currently married	Self-employed	Yes	Yes	15	Know					3	Know	0	0				3	Know	0	0				0	Know	0	0	0	Know	0	0	Know	0	0
122063076	Rural	97	14	9450	1	1R	All steps completed	Male	1952	Know	6	Primary school completed	Other	Nyarwanda	Windowed	Self-employed	Yes	Yes	17	Know					4	Know	0	0				0	Know	0	0	0	Know	0	0	Know	0	0	0	Know	0	0	Know	0	0
210167002	Rural	76	14	30246	2	4R	All steps completed	Male	1990	Know	6	Primary school completed	Other	Mugwere	Never married	Unemployed(able to work)	No
303250048	Rural	77	14	54512	3	7R	All steps completed	Male		Don't Know	7	Primary school completed	Lugbara/Madi		Never married	Student	No
428298046	Rural	57	14	66516	4	8R	All steps completed	Male	1984	Know	7	Primary school completed	Banyoro		Never married	Self-employed	No
211169030	Rural	139	14	30733	2	4R	All steps completed	Male		Don't Know	7	O-level completed	Iteso		Never married	Student	No
102030015	Urban	112	14	2747	1	0U	All steps completed	Male	1988	Know	13	University/Higher institutions completed	Baganda		Never married	Unemployed(able to work)	No
102020029	Urban	365	14	1813	1	0U	All steps completed	Male	1991	Know	11	Junior Secondary completed	Other	BAKONZO	Currently married	Self-employed	No
421307075	Urban	458	14	68235	4	8U	All steps completed	Male		Don't Know	11	Junior Secondary completed	Lugbara/Madi		Never married	Self-employed	No
313259074	Rural	91	14	57119	3	7R	All steps completed	Male	1976	Know	11	Junior Secondary completed	Lugbara/Madi		Currently married	Unemployed(able to work)	No
212172010	Rural	98	14	31494	2	4R	All steps completed	Male	1967	Know	2	Primary school completed	Alur/Jopadhola		Currently married	Unpaid family worker/Homemaker	No
102009001	Urban	94	14	894	1	0U	All steps completed	Male	1989	Know	15	University/Higher institutions completed	Banyoro		Never married	Student	No
405273048	Rural	137	14	61149	4	8R	All steps completed	Male		Don't Know	1	Primary school completed	Batoro		Currently married	Self-employed	No
102002011	Urban	82	14	214	1	0U	All steps completed	Male	1957	Know	0	No formal school	Other	mufumbira	Currently married	Non-government employee	Yes	Yes	20	Know					6	Know	0	0				0	Know	1	0				0	Know	1	0				0	Know	1	0
113055208	Rural	447	14	7670	1	1R	All steps completed	Male	1987	Know	13	University/Higher institutions completed	Baganda		Never married	Non-government employee	Yes	Yes	19	Know					4	Know	0	0				0	Know	0	0	0	Know	0	0	Know	0	0	0	Know	0	0	Know	0	0
322223048	Rural	55	14	47871	3	5R	All steps completed	Male		Don't Know	6	Primary school completed	Acholi		Currently married	Unpaid family worker/Homemaker	No
110039124	Rural	126	14	4315	1	1R	All steps completed	Male	1977	Know	7	O-level completed	Banyankore		Currently married	Self-employed	No
325226038	Rural	39	14	48958	3	5R	All steps completed	Male		Don't Know	8	O-level completed	Langi		Never married	Student	No
404344052	Urban	82	14	77698	4	9U	All steps completed	Male	1994	Know	6	Primary school completed	Bakiga		Never married	Self-employed	No
231194028	Rural	111	14	40072	2	4R	All steps completed	Male	1983	Know	6	Primary school completed	Iteso		Never married	Unemployed(able to work)	No
419336050	Rural	102	14	75592	4	9R	All steps completed	Male	1984	Know	13	University/Higher institutions completed	Banyankore		Never married	Self-employed	No
110040028	Rural	72	14	4553	1	1R	All steps completed	Male		Don't Know	0	No formal school	Baganda		Currently married	Self-employed	No
232195075	Rural	121	14	40304	2	4R	All steps completed	Male	1947	Know	2	Primary school completed	Iteso		Never married	Unpaid family worker/Homemaker	Yes	Yes	20	Know					5	Know	0	0				0	Know	0	0	0	Know	0	0	Know	0	0	0	Know	0	0	Know	0	0
205137041	Rural	80	14	23091	2	3R	All steps completed	Male	1983	Know	13	Junior Secondary completed	Basonga		Currently married	Self-employed	No
102003010	Urban	70	14	304	1	0U	All steps completed	Male	1977	Know	15	Junior Secondary completed	Baganda		Never married	Unemployed(able to work)	No
411325098	Rural	112	14	72839	4	9R	All steps completed	Male		Don't Know	2	Primary school completed	Banyankore		Currently married	Self-employed	Yes	Yes	15	Know					0	Know	0	0	0	Know	0	10	Know	0	0				0	Know	0	0	0	Know	0	0	Know	0	0
226147047	Rural	187	14	25553	2	3R	All steps completed	Male	1968	Know	2	Primary school completed	Basonga		Currently married	Self-employed	No
102024085	Urban	113	14	2156	1	0U	All steps completed	Male	1991	Know	16	University/Higher institutions completed	Baganda		Never married	Student	No
104088038	Rural	89	14	12833	1	2R	All steps completed	Male	1973	Know	2	Primary school completed	Baganda		Separated	Self-employed	No
209165072	Rural	147	14	29714	2	4R	All steps completed	Male	1953	Know	7	O-level completed	Basonga		Currently married	Self-employed	Yes	No	20	Know									3	Know	0					3	Know	0					0	Know	0
108096017	Rural	125	14	14762	1	2R	All steps completed	Male		Don't Know	9	O-level completed	Baganda		Never married	Non-government employee	No
102020264	Urban	365	14	1813	1	0U	onlt step 1_2 completed	Male	1989	Know	7	O-level completed	Banyankore		Never married	Self-employed	Yes	Yes	19	Know					2	Know	0	0				0	Know	0	0	0	Know	1	0	Know	1	0				0	Know	1	0
105067022	Urban	197	14	10251	1	1U	All steps completed	Male	1989	Know	14	University/Higher institutions completed	Baganda		Never married	Student	No
427297084	Rural	166	14	66250	4	8R	All steps completed	Male	1968	Know	6	Primary school completed	Bakiga		Currently married	Self-employed	Yes	No	20	Know									7	Know	0					0	Know	0					0	Know	0
301247036	Rural	56	14	53736	3	7R	All steps completed	Male	1988	Know	7	O-level completed	Lugbara/Madi		Currently married	Self-employed	No
102006092	Urban	174	14	618	1	0U	All steps completed	Male	1969	Know	11	Junior Secondary completed	Baganda		Currently married	Non-government employee	No
203131088	Rural	101	14	21665	2	3R	All steps completed	Male	1968	Know	5	Primary school completed	Basonga		Currently married	Non-paid	No
418335152	Rural	183	14	75342	4	9R	All steps completed	Male		Don't Know	5	Primary school completed	Banyankore		Currently married	Self-employed	No
309254042	Rural	67	14	55616	3	7R	All steps completed	Male	1996	Know	9	O-level completed	Lugbara/Madi		Never married	Student	No
306237036	Rural	44	14	51436	3	6R	All steps completed	Male		Don't Know	0	No formal school	Karimojong		Currently married	Unemployed(able to work)	No
202128094	Rural	109	14	20926	2	3R	All steps completed	Male	1979	Know	4	Primary school completed	Other	Samya	Currently married	Unpaid family worker/Homemaker	No
301247024	Rural	56	14	53736	3	7R	All steps completed	Male		Don't Know	5	Primary school completed	Lugbara/Madi		Currently married	Self-employed	No
323224092	Rural	121	14	48303	3	5R	All steps completed	Male	1990	Know	6	Primary school completed	Langi		Currently married	Unpaid family worker/Homemaker	Yes	Yes	18	Know					0	Know	0	0	0	Know	0	3	Know	0	0				0	Know	1	0				0	Know	1	0
322222039	Rural	52	14	47464	3	5R	All steps completed	Male	1987	Know	11	Junior Secondary completed	Acholi		Cohabitating	Self-employed	No
410321018	Rural	73	14	71835	4	9R	onlt step 1_2 completed	Male	1975	Know	16	Post graduate degree	Banyankore		Never married	Self-employed	Yes	Yes	21	Know					12	Know	0	0				0	Know	0	1	0	Know	0	0	Know	0	0	0	Know	0	0	Know	0	0
124066042	Rural	87	14	10129	1	1R	All steps completed	Male	1980	Know	2	Primary school completed	Baganda		Currently married	Self-employed	No
317218071	Rural	73	14	46084	3	5R	All steps completed	Male		Don't Know	7	O-level completed	Langi		Currently married	Student	No
113054144	Rural	307	14	7508	1	1R	All steps completed	Male	1992	Know	6	Primary school completed	Baganda		Currently married	Self-employed	No
124084036	Urban	88	14	11907	1	1U	All steps completed	Male	1994	Know	6	Primary school completed	Baganda		Never married	Self-employed	No
309266056	Urban	71	14	59050	3	7U	All steps completed	Male		Don't Know	5	Primary school completed	Lugbara/Madi		Currently married	Unpaid family worker/Homemaker	No
403300012	Urban	68	14	67028	4	8U	onlt step 1_2 completed	Male		Don't Know	14	Post graduate degree	Banyoro		Currently married	Non-government employee	No
407282054	Rural	73	14	62690	4	8R	All steps completed	Male	1977	Know	13	Post graduate degree	Bakiga		Currently married	Self-employed	No
102017114	Urban	277	14	1546	1	0U	onlt step 1_2 completed	Male		Don't Know	13	University/Higher institutions completed	Baganda		Never married	Self-employed	No
218202032	Urban	58	14	41490	2	4U	All steps completed	Male	1956	Know	8	O-level completed	Bagisu/Sabiny		Separated	Self-employed	No
422293005	Rural	84	14	65257	4	8R	All steps completed	Male	1984	Know	6	Primary school completed	Batoro		Currently married	Self-employed	No
413284090	Rural	157	14	63128	4	8R	All steps completed	Male		Don't Know	6	Primary school completed	Bakiga		Currently married	Non-paid	No
230150016	Rural	68	14	26262	2	3R	All steps completed	Male	1979	Know	8	O-level completed	Other	SAMYA	Never married	Self-employed	No
228193027	Rural	27	14	39615	2	4R	onlt step 1_2 completed	Male	1977	Know	5	Primary school completed	Other	sabiny	Never married	Self-employed	No
223203062	Urban	66	14	41680	2	4U	All steps completed	Male	1988	Know	7	O-level completed	Bagisu/Sabiny		Currently married	Self-employed	No
105068018	Urban	172	14	10359	1	1U	All steps completed	Male	1990	Know	10	O-level completed	Banyankore		Never married	Self-employed	No
411322104	Rural	104	14	72118	4	9R	All steps completed	Male		Don't Know	6	Primary school completed	Banyankore		Currently married	Self-employed	No
403301010	Urban	36	14	67197	4	8U	All steps completed	Male		Don't Know	4	Primary school completed	Banyoro		Currently married	Self-employed	Yes	Yes	18	Know					0	Know	0	1	0	Know	1	10	Know	0	0				0	Know	0	1	0	Know	1	0	Know	0	1
111044022	Rural	52	14	5520	1	1R	onlt step 1_2 completed	Male	1980	Know	0	No formal school	Banyankore		Never married	Self-employed	Yes	Yes	18	Know					10	Know	0	0				0	Know	0	0	0	Know	0	3	Know	0	0				0	Know	0	0
104113094	Urban	128	14	18814	1	2U	All steps completed	Male	1996	Know	12	Junior Secondary completed	Baganda		Never married	Student	No
106038098	Rural	199	14	4079	1	1R	All steps completed	Male		Don't Know	11	O-level completed	Baganda		Never married	Student	No
102009088	Urban	94	14	894	1	0U	All steps completed	Male	1984	Know	11	Junior Secondary completed	Other	munyarwanda	Currently married	Self-employed	No
211169060	Rural	139	14	30733	2	4R	All steps completed	Male		Don't Know	8	O-level completed	Iteso		Currently married	Unpaid family worker/Homemaker	No
106038127	Rural	199	14	4079	1	1R	onlt step 1_2 completed	Male	1953	Know	4	Primary school completed	Baganda		Separated	Self-employed	No
316217082	Rural	109	14	45827	3	5R	All steps completed	Male	1984	Know	7	Primary school completed	Acholi		Currently married	Unemployed(able to work)	No
122063042	Rural	97	14	9450	1	1R	All steps completed	Male	1987	Know	5	Primary school completed	Baganda		Never married	Self-employed	No
328229029	Rural	86	14	49851	3	5R	All steps completed	Male		Don't Know	5	Primary school completed	Acholi		Never married	Unemployed(Unable to work)	No
102015188	Urban	253	14	1387	1	0U	All steps completed	Male	1984	Know	9	O-level completed	Baganda		Currently married	Self-employed	Yes	Yes	28	Know					1	Know	0	0				0	Know	0	0	0	Know	0	0	Know	0	0	0	Know	0	0	Know	0	0
108097024	Rural	100	14	14985	1	2R	All steps completed	Male		Don't Know	0	No formal school	Baganda		Currently married	Self-employed	No
428299006	Rural	125	14	66748	4	8R	All steps completed	Male	1982	Know	7	O-level completed	Bakiga		Currently married	Self-employed	No
329230024	Rural	40	14	50204	3	5R	All steps completed	Male		Don't Know	4	Primary school completed	Bakiga		Currently married	Unpaid family worker/Homemaker	No
116121036	Urban	79	14	19665	1	2U	All steps completed	Male	1986	Know	7	O-level completed	Baganda		Never married	Non-government employee	No
309266020	Urban	71	14	59050	3	7U	All steps completed	Male	1955	Know	13	Junior Secondary completed	Lugbara/Madi		Currently married	Self-employed	No
309254052	Rural	67	14	55616	3	7R	All steps completed	Male	1973	Know	16	Post graduate degree	Lugbara/Madi		Currently married	Self-employed	No
406278016	Rural	68	14	61795	4	8R	All steps completed	Male		Don't Know	6	Primary school completed	Other	BAKONJO	Currently married	Non-government employee	No
410345122	Urban	153	14	77897	4	9U	All steps completed	Male	1991	Know	10	O-level completed	Other	Nyarwanda	Never married	Self-employed	No
228193010	Rural	27	14	39615	2	4R	All steps completed	Male	1980	Know	11	Junior Secondary completed	Other	sabiny	Currently married	Unemployed(able to work)	No
108096115	Rural	125	14	14762	1	2R	All steps completed	Male	1971	Know	10	O-level completed	Baganda		Currently married	Non-government employee	No
225191014	Rural	55	14	38942	2	4R	All steps completed	Male	1990	Know	10	O-level completed	Bagisu/Sabiny		Currently married	Self-employed	No
204135035	Rural	116	14	22582	2	3R	All steps completed	Male	1994	Know	8	O-level completed	Basonga		Never married	Self-employed	No
108117118	Urban	185	14	19209	1	2U	All steps completed	Male		Don't Know	9	O-level completed	Baganda		Currently married	Self-employed	No
216178081	Rural	93	14	33694	2	4R	All steps completed	Male		Don't Know	6	Primary school completed	Iteso		Currently married	Unpaid family worker/Homemaker	No
210167018	Rural	76	14	30246	2	4R	All steps completed	Male		Don't Know	0	No formal school	Other	MUGWERE	Never married	Unpaid family worker/Homemaker	No
307212042	Rural	54	14	44138	3	5R	All steps completed	Male		Don't Know	9	O-level completed	Langi		Currently married	Unemployed(able to work)	No
208161112	Rural	134	14	28634	2	4R	All steps completed	Male	1985	Know	9	O-level completed	Iteso		Currently married	Self-employed	No
407281052	Rural	68	14	62429	4	8R	All steps completed	Male	1987	Know	11	Junior Secondary completed	Banyoro		Currently married	Self-employed	No
118059022	Rural	95	14	8472	1	1R	All steps completed	Male	1980	Know	10	O-level completed	Baganda		Currently married	Self-employed	No
212201078	Urban	82	14	41324	2	4U	All steps completed	Male		Don't Know	3	Primary school completed	Other	JAPADOLA	Windowed	Self-employed	No
213175046	Rural	126	14	32294	2	4R	All steps completed	Male		Don't Know	4	Primary school completed	Other	Kumam	Currently married	Unpaid family worker/Homemaker	No
113081180	Urban	215	14	11607	1	1U	All steps completed	Male	1974	Know	8	O-level completed	Baganda		Currently married	Self-employed	No
414329046	Rural	85	14	73852	4	9R	All steps completed	Male	1984	Know	11	Junior Secondary completed	Bakiga		Never married	Self-employed	No
101035010	Rural	65	14	3350	1	1R	All steps completed	Male	1952	Know	0	No formal school	Banyankore		Currently married	Self-employed	No
301254056	Urban	134	14	58905	3	7U	All steps completed	Male	1990	Know	13	University/Higher institutions completed	Lugbara/Madi		Never married	Unemployed(able to work)	No
108097053	Rural	100	14	14985	1	2R	onlt step 1_2 completed	Male	1990	Know	10	O-level completed	Baganda		Cohabitating	Unpaid family worker/Homemaker	No
101035028	Rural	65	14	3350	1	1R	All steps completed	Male		Don't Know	4	Primary school completed	Other	Munyarwanda	Separated	Unpaid family worker/Homemaker	Yes	Yes	15	Know					3	Know	0	0				0	Know	0	0	0	Know	0	0	Know	0	0	0	Know	0	0	Know	0	0
109100014	Rural	77	14	15723	1	2R	All steps completed	Male	1952	Know	3	Primary school completed	Iteso		Separated	Unemployed(Unable to work)	No
123111038	Rural	148	14	18406	1	2R	All steps completed	Male	1989	Know	6	Primary school completed	Banyankore		Currently married	Non-government employee	Yes	No	20	Know									20	Know	0					0	Know	0					0	Know	0
230150040	Rural	68	14	26262	2	3R	All steps completed	Male		Don't Know	8	O-level completed	Other	SAMYA	Currently married	Unpaid family worker/Homemaker	No
218182016	Rural	24	14	35113	2	4R	All steps completed	Male	1961	Know	14	University/Higher institutions completed	Bagisu/Sabiny		Currently married	Self-employed	Yes	Yes	35	Know					2	Know	0	0				0	Know	0	0	0	Know	0	0	Know	1	0				0	Know	1	0
406278064	Rural	68	14	61795	4	8R	All steps completed	Male		Don't Know	13	Junior Secondary completed	Other	MUKONJO	Currently married	Self-employed	No
301254085	Urban	134	14	58905	3	7U	All steps completed	Male	1996	Know	13	O-level completed	Lugbara/Madi		Never married	Student	No
411323110	Rural	378	14	72347	4	9R	All steps completed	Male		Don't Know	77	No formal school	Banyankore		Windowed	Self-employed	Yes	Yes	77	Don't Know	30			Know	0	Know	1	0				2	Know	0	0				0	Know	1	0				0	Know	1	0
410318032	Rural	87	14	71090	4	9R	All steps completed	Male	1981	Know	7	O-level completed	Banyankore		Currently married	Self-employed	No
304209034	Rural	137	14	43193	3	5R	All steps completed	Male		Don't Know	5	Primary school completed	Acholi		Currently married	Self-employed	No
117122065	Urban	68	14	19778	1	2U	All steps completed	Male	1982	Know	9	University/Higher institutions completed	Acholi		Cohabitating	Non-government employee	No
407281047	Rural	68	14	62429	4	8R	onlt step 1_2 completed	Male		Don't Know	6	Primary school completed	Banyoro		Separated	Self-employed	No
120110052	Rural	61	14	18182	1	2R	All steps completed	Male	1991	Know	9	O-level completed	Baganda		Currently married	Unemployed(able to work)	No
102019184	Urban	293	14	1718	1	0U	All steps completed	Male		Don't Know	12	Junior Secondary completed	Bagisu/Sabiny		Currently married	Non-government employee	No
207160041	Rural	45	14	28350	2	4R	All steps completed	Male	1996	Know	13	O-level completed	Iteso		Never married	Student	No
203132098	Rural	116	14	21886	2	3R	All steps completed	Male		Don't Know	9	O-level completed	Basonga		Never married	Self-employed	Yes	Yes	26	Know					0	Know	0	0	0	Know	0	0	Know	0	0	0	Know	0	3	Know	0	0				0	Know	0	0
403272015	Rural	138	14	60512	4	8R	All steps completed	Male		Don't Know	4	Primary school completed	Banyankore		Divorced	Self-employed	Yes	Yes	20	Know					20	Know	0	0				10	Know	0	0				0	Know	0	1	0	Know	1	0	Know	0	1
422294044	Rural	192	14	65479	4	8R	All steps completed	Male		Don't Know	6	Primary school completed	Bakiga		Currently married	Self-employed	No
232195006	Rural	121	14	40304	2	4R	All steps completed	Male	1974	Know	13	University/Higher institutions completed	Iteso		Currently married	Government employee	Yes	No	17	Know									2	Know	0					0	Know	0					0	Know	0
414328018	Rural	85	14	73625	4	9R	All steps completed	Male		Don't Know	4	Primary school completed	Bakiga		Currently married	Self-employed	No
113077070	Urban	113	14	11235	1	1U	All steps completed	Male	1963	Know	0	No formal school	Other	Tanzanian	Currently married	Non-government employee	No
209163006	Rural	104	14	29155	2	4R	All steps completed	Male	1963	Know	16	Post graduate degree	Bagisu/Sabiny		Currently married	Government employee	No
117109003	Rural	76	14	17955	1	2R	All steps completed	Male		Don't Know	5	Primary school completed	Other	bawangaza	Currently married	Unpaid family worker/Homemaker	Yes	Yes	30	Know					5	Know	0	0				5	Know	0	0				0	Know	0	0	0	Know	0	0	Know	0	0
313260036	Rural	46	14	57392	3	7R	All steps completed	Male	1992	Know	6	Primary school completed	Lugbara/Madi		Separated	Self-employed	Yes	No	18	Know									10	Know	0					2	Know	0					0	Know	1
113047105	Rural	123	14	6174	1	1R	All steps completed	Male	1955	Know	9	O-level completed	Baganda		Divorced	Self-employed	No
307213168	Rural	242	14	44435	3	5R	All steps completed	Male	1984	Know	2	Junior Secondary completed	Langi		Currently married	Unpaid family worker/Homemaker	No
216178014	Rural	93	14	33694	2	4R	All steps completed	Male		Don't Know	7	O-level completed	Iteso		Currently married	Self-employed	No
427297072	Rural	166	14	66250	4	8R	All steps completed	Male		Don't Know	3	Primary school completed	Banyankore		Currently married	Self-employed	No
117123124	Urban	133	14	19864	1	2U	All steps completed	Male	1948	Know	0	No formal school	Bagisu/Sabiny		Never married	Unemployed(able to work)	No
406280039	Rural	66	14	62216	4	8R	All steps completed	Male		Don't Know	5	Primary school completed	Other	Mukonjo	Never married	Self-employed	No
113058038	Rural	60	14	8184	1	1R	All steps completed	Male	1979	Know	11	O-level completed	Other	Fumbira	Currently married	Non-government employee	No
406303244	Urban	367	14	67564	4	8U	All steps completed	Male		Don't Know	6	Primary school completed	Other	Bakonjo	Separated	Self-employed	Yes	Yes	16	Know					3	Know	0	0				0	Know	1	0				0	Know	1	0				0	Know	1	0
204134020	Rural	113	14	22344	2	3R	All steps completed	Male	1984	Know	2	Primary school completed	Basonga		Cohabitating	Self-employed	No
221186026	Rural	76	14	36673	2	4R	All steps completed	Male	1972	Know	6	Primary school completed	Banyoro		Currently married	Self-employed	No
207160012	Rural	45	14	28350	2	4R	All steps completed	Male		Don't Know	6	Primary school completed	Iteso		Currently married	Unpaid family worker/Homemaker	Yes	Yes	19	Know					0	Know	0	0	1	Know	0	0	Know	0	0	0	Know	0	0	Know	0	0	0	Know	0	0	Know	0	0
403271006	Rural	139	14	60310	4	8R	All steps completed	Male		Don't Know	10	O-level completed	Alur/Jopadhola		Currently married	Self-employed	No
105036030	Rural	125	14	3582	1	1R	All steps completed	Male	1973	Know	6	Primary school completed	Baganda		Currently married	Self-employed	No
108097074	Rural	100	14	14985	1	2R	All steps completed	Male		Don't Know	4	Primary school completed	Baganda		Currently married	Self-employed	No
203132040	Rural	116	14	21886	2	3R	All steps completed	Male	1976	Know	13	Junior Secondary completed	Basonga		Currently married	Self-employed	No
312215017	Rural	74	14	69658	4	9R	onlt step 1_2 completed	Male		Don't Know	4	Primary school completed	Acholi		Divorced	Self-employed	Yes	Yes	31	Know						Know	0	0
113052093	Rural	307	14	7508	1	1R	All steps completed	Male	1990	Know	8	Primary school completed	Baganda		Never married	Self-employed	No
205138045	Rural	59	14	23338	2	3R	All steps completed	Male		Don't Know	10	O-level completed	Basonga		Divorced	Unpaid family worker/Homemaker	No
102030111	Urban	112	14	2747	1	0U	All steps completed	Male	1962	Know	7	O-level completed	Alur/Jopadhola		Separated	Non-government employee	Yes	Yes	22	Know					8	Know	0	0				3	Know	0	0				0	Know	1	0				0	Know	1	0
105037002	Rural	39	14	3819	1	1R	All steps completed	Male	1959	Know	3	Primary school completed	Baganda		Separated	Self-employed	No
102012000	Urban	149	14	1127	1	0U	onlt step 1_2 completed	Male	1980	Know	13	Junior Secondary completed	Baganda		Never married	Self-employed	No
321219040	Rural	106	14	46421	3	5R	All steps completed	Male	1965	Know	7	O-level completed	Langi		Currently married	Unpaid family worker/Homemaker	No
201126094	Rural	173	14	20420	2	3R	All steps completed	Male	1992	Know	13	Post graduate degree	Basonga		Never married	Unemployed(able to work)	No
102019164	Urban	293	14	1718	1	0U	All steps completed	Male	1980	Know	13	Post graduate degree	Alur/Jopadhola		Currently married	Self-employed	No
308239044	Rural	150	14	51861	3	6R	onlt step 1_2 completed	Male		Don't Know	0	No formal school	Karimojong		Cohabitating	Government employee	No
113057202	Rural	207	14	8010	1	1R	All steps completed	Male	1975	Know	10	O-level completed	Baganda		Currently married	Self-employed	No
413284022	Rural	157	14	63128	4	8R	All steps completed	Male	1968	Know	0	No formal school	Batoro		Currently married	Self-employed	No
403272054	Rural	138	14	60512	4	8R	All steps completed	Male	1983	Know	6	Primary school completed	Banyoro		Currently married	Self-employed	No
214157190	Urban	246	14	27325	2	3U	All steps completed	Male	1986	Know	16	Post graduate degree	Basonga		Currently married	Non-government employee	No
330264043	Rural	97	14	58596	3	7R	All steps completed	Male	1984	Know	7	O-level completed	Alur/Jopadhola		Currently married	Unpaid family worker/Homemaker	No
214142026	Rural	59	14	24300	2	3R	All steps completed	Male	1987	Know	11	Junior Secondary completed	Basonga		Currently married	Non-government employee	No
209165093	Rural	147	14	29714	2	4R	All steps completed	Male	1991	Know	9	O-level completed	Other	MUNYOLE	Currently married	Self-employed	No
303521005	Rural	84	14	54790	3	7R	All steps completed	Male	1992	Know	7	O-level completed	Lugbara/Madi		Never married	Self-employed	No
232196007	Rural	93	14	40530	2	4R	All steps completed	Male	1962	Know	10	O-level completed	Iteso		Currently married	Self-employed	No
113051032	Rural	52	14	6988	1	1R	All steps completed	Male		Don't Know	8	O-level completed	Baganda		Currently married	Self-employed	No
407281056	Rural	68	14	62429	4	8R	All steps completed	Male		Don't Know	6	Primary school completed	Banyoro		Currently married	Self-employed	No
322222002	Rural	52	14	47464	3	5R	All steps completed	Male	1982	Know	11	Junior Secondary completed	Acholi		Currently married	Self-employed	No
102032286	Urban	370	14	2944	1	0U	All steps completed	Male	1980	Know	15	University/Higher institutions completed	Karimojong		Currently married	Student	No
313259080	Rural	91	14	57119	3	7R	All steps completed	Male	1969	Know	3	Primary school completed	Lugbara/Madi		Currently married	Unpaid family worker/Homemaker	No
209197015	Urban	40	14	40726	2	4U	All steps completed	Male	1965	Know	4	Primary school completed	Iteso		Currently married	Self-employed	No
108098037	Rural	67	14	15203	1	2R	All steps completed	Male		Don't Know	6	Primary school completed	Baganda		Currently married	Self-employed	No
232196073	Rural	93	14	40530	2	4R	All steps completed	Male		Don't Know	3	O-level completed	Iteso		Never married	Student	No
102026060	Urban	137	14	2332	1	0U	All steps completed	Male	1984	Know	9	O-level completed	Banyankore		Currently married	Non-government employee	No
113046019	Rural	68	14	5982	1	1R	All steps completed	Male	1966	Know	6	Junior Secondary completed	Baganda		Separated	Self-employed	No
422294126	Rural	192	14	65479	4	8R	All steps completed	Male	1975	Know	6	Primary school completed	Batoro		Separated	Self-employed	Yes	Yes	12	Know					20	Know	0	0				0	Know	0	0	0	Know	0	0	Know	0	0	0	Know	0	0	Know	0	0
225191026	Rural	55	14	38942	2	4R	All steps completed	Male	1993	Know	10	O-level completed	Bagisu/Sabiny		Never married	Student	No
329230018	Rural	40	14	50204	3	5R	All steps completed	Male	1988	Know	5	Primary school completed	Langi		Currently married	Self-employed	No
317218034	Rural	73	14	46084	3	5R	All steps completed	Male		Don't Know	6	Primary school completed	Langi		Currently married	Unpaid family worker/Homemaker	No
209163051	Rural	104	14	29155	2	4R	All steps completed	Male	1976	Know	14	Junior Secondary completed	Bagisu/Sabiny		Separated	Self-employed	Yes	Yes	20	Know					5	Know	0	0				0	Know	1	0				0	Know	1	0				0	Know	1	0
421292042	Rural	130	14	65016	4	8R	onlt step 1_2 completed	Male		Don't Know	2	Primary school completed	Alur/Jopadhola		Currently married	Self-employed	Yes	No	16	Know									0	Know	1					12	Know	0					0	Know	1
221185098	Rural	147	14	36400	2	4R	All steps completed	Male	1982	Know	10	O-level completed	Other	BANYOLE	Currently married	Self-employed	No
102008195	Urban	244	14	806	1	0U	All steps completed	Male	1988	Know	14	Post graduate degree	Baganda		Never married	Self-employed	No
212200030	Urban	73	14	41194	2	4U	All steps completed	Male	1987	Know	15	Post graduate degree	Iteso		Cohabitating	Non-government employee	No
115105007	Rural	82	14	16929	1	2R	All steps completed	Male	1969	Know	2	Primary school completed	Baganda		Currently married	Self-employed	No
421291034	Rural	117	14	64794	4	8R	All steps completed	Male		Don't Know	3	Primary school completed	Baganda		Currently married	Self-employed	No
303249054	Rural	60	14	54237	3	7R	All steps completed	Male	1969	Know	7	O-level completed	Lugbara/Madi		Separated	Self-employed	Yes	Yes	26	Know					2	Know	0	0				2	Know	0	0				0	Know	0	1	0	Know	1	0	Know	0	1
102029044	Urban	265	14	2618	1	0U	All steps completed	Male	1982	Know	8	O-level completed	Baganda		Currently married	Non-government employee	No
214139076	Rural	132	14	23588	2	3R	All steps completed	Male	1975	Know	2	Primary school completed	Other	NYORI	Currently married	Self-employed	No
102001066	Urban	311	14	98	1	0U	All steps completed	Male	1991	Know	15	University/Higher institutions completed	Other	RWANDESE	Never married	Student	No
408315024	Rural	24	14	70430	4	9R	All steps completed	Male	1988	Know	3	Primary school completed	Other	MUFUMBIRA	Currently married	Self-employed	No
418334004	Rural	76	14	75101	4	9R	All steps completed	Male	1989	Know	3	Primary school completed	Banyankore		Currently married	Self-employed	No
117123048	Urban	133	14	19864	1	2U	All steps completed	Male	1991	Know	12	Junior Secondary completed	Basonga		Cohabitating	Self-employed	No
212201002	Urban	82	14	41324	2	4U	All steps completed	Male	1970	Know	30	Primary school completed	Alur/Jopadhola		Currently married	Unemployed(able to work)	No
426343045	Rural	48	14	77473	4	9R	All steps completed	Male	1992	Know	7	O-level completed	Banyankore		Never married	Self-employed	No
404310026	Rural	49	14	69028	4	9R	All steps completed	Male	1990	Know	6	Primary school completed	Bakiga		Currently married	Self-employed	No
209165020	Rural	147	14	29714	2	4R	All steps completed	Male	1985	Know	28	University/Higher institutions completed	Bagisu/Sabiny		Currently married	Self-employed	No
310256109	Rural	120	14	56280	3	7R	All steps completed	Male	1976	Know	7	O-level completed	Alur/Jopadhola		Currently married	Self-employed	No
102018116	Urban	168	14	1627	1	0U	All steps completed	Male	1991	Know	7	O-level completed	Basonga		Never married	Self-employed	No
110041046	Rural	96	14	4790	1	1R	All steps completed	Male	1993	Know	3	Primary school completed	Banyankore		Never married	Self-employed	Yes	Yes	19	Know					0	Know	0	0	0	Know	0	3	Know	0	0				0	Know	0	0	0	Know	0	0	Know	0	0
308235004	Urban	81	14	51076	3	5U	All steps completed	Male	1982	Know	7	O-level completed	Acholi		Currently married	Self-employed	No
102002081	Urban	82	14	214	1	0U	All steps completed	Male	1977	Know	19	Refused	Other	BAFUMBIRA	Currently married	Self-employed	No
102028101	Urban	303	14	2522	1	0U	All steps completed	Male	1976	Know	3	Refused	Banyankore		Currently married	Non-government employee	No
208161026	Rural	134	14	28634	2	4R	All steps completed	Male	1968	Know	0	No formal school	Iteso		Currently married	Self-employed	No
419336006	Rural	102	14	75592	4	9R	All steps completed	Male		Don't Know	4	Primary school completed	Banyankore		Currently married	Self-employed	No
309254038	Rural	67	14	55616	3	7R	All steps completed	Male	1980	Know	10	O-level completed	Lugbara/Madi		Currently married	Unemployed(able to work)	Yes	Yes	21	Know					4	Know	0	0				0	Know	1	0				0	Know	1	0				0	Know	1	0
421292014	Rural	130	14	65016	4	8R	All steps completed	Male		Don't Know	0	No formal school	Alur/Jopadhola		Currently married	Unpaid family worker/Homemaker	Yes	Yes	19	Know					0	Know	0	0	0	Know	0	8	Know	0	0				0	Know	0	0	0	Know	0	0	Know	0	0
102017213	Urban	277	14	1546	1	0U	All steps completed	Male	1974	Know	6	Primary school completed	Baganda		Separated	Self-employed	No
421307153	Urban	458	14	68235	4	8U	All steps completed	Male	1969	Know	13	University/Higher institutions completed	Baganda		Cohabitating	Self-employed	No
325227050	Rural	124	14	49261	3	5R	All steps completed	Male		Don't Know	7	O-level completed	Langi		Currently married	Unpaid family worker/Homemaker	No
426342013	Rural	93	14	77178	4	9R	All steps completed	Male	1978	Know	5	No formal school	Banyankore		Separated	Self-employed	Yes	Yes	15	Know					4	Know	0	0				0	Know	1	0				0	Know	1	0				0	Know	1	0
221186058	Rural	76	14	36673	2	4R	All steps completed	Male	1977	Know	8	O-level completed	Other	NYORI	Currently married	Self-employed	No
403301012	Urban	36	14	67197	4	8U	All steps completed	Male	1980	Know	12	O-level completed	Banyoro		Currently married	Self-employed	No
113073002	Urban	34	14	10886	1	1U	All steps completed	Male	1989	Know	6	Primary school completed	Banyankore		Never married	Non-government employee	No
113047034	Rural	123	14	6174	1	1R	All steps completed	Male	1984	Know	7	O-level completed	Baganda		Currently married	Non-government employee	No
307211048	Rural	61	14	43844	3	5R	All steps completed	Male	1971	Know	13	University/Higher institutions completed	Langi		Currently married	Self-employed	Yes	No	38	Know									10	Know	0					0	Know	0					0	Know	0
113056296	Rural	364	14	7829	1	1R	All steps completed	Male	1960	Know	9	O-level completed	Baganda		Separated	Unemployed(able to work)	No
210167056	Rural	76	14	30246	2	4R	All steps completed	Male		Don't Know	5	Primary school completed	Other	Mugwere	Currently married	Unpaid family worker/Homemaker	No
109100058	Rural	77	14	15723	1	2R	All steps completed	Male	1989	Know	11	O-level completed	Banyankore		Currently married	Self-employed	No
102009068	Urban	94	14	894	1	0U	All steps completed	Male	1978	Know	10	O-level completed	Baganda		Currently married	Non-government employee	No
209198060	Urban	104	14	40883	2	4U	All steps completed	Male	1985	Know	15	University/Higher institutions completed	Bagisu/Sabiny		Never married	Non-government employee	No
226146066	Rural	77	14	25310	2	3R	All steps completed	Male		Don't Know	11	O-level completed	Basonga		Never married	Student	No
427295125	Rural	138	14	65733	4	8R	All steps completed	Male	1995	Know	7	O-level completed	Other	MUFUMBIRA	Never married	Self-employed	No
231204061	Urban	111	14	41919	2	4U	All steps completed	Male	1962	Know	18	Post graduate degree	Iteso		Cohabitating	Self-employed	No
102021088	Urban	119	14	1902	1	0U	onlt step 1_2 completed	Male	1974	Know	12	Junior Secondary completed	Baganda		Divorced	Self-employed	Yes	Yes	13	Know					5	Know	0	0				0	Know	1	0				0	Know	1	0				0	Know	1	0
102033074	Urban	126	14	3039	1	0U	All steps completed	Male	1989	Know	13	University/Higher institutions completed	Banyankore		Never married	Self-employed	No
307234040	Urban	95	14	50933	3	5U	All steps completed	Male	1993	Know	7	O-level completed	Langi		Never married	Self-employed	No
205137030	Rural	80	14	23091	2	3R	All steps completed	Male	1965	Know	5	Primary school completed	Basonga		Currently married	Self-employed	Yes	Yes	27	Know					0	Know	0	0	0	Know	0	1	Know	0	0				1	Know	0	0				0	Know	0	0
231204045	Urban	111	14	41919	2	4U	All steps completed	Male	1996	Know	10	O-level completed	Iteso		Never married	Student	No
408315016	Rural	24	14	70430	4	9R	All steps completed	Male		Don't Know	0	No formal school	Other	mufumbira	Currently married	Self-employed	No
120110026	Rural	61	14	18182	1	2R	All steps completed	Male	1975	Know	13	University/Higher institutions completed	Baganda		Currently married	Non-government employee	No
413284056	Rural	157	14	63128	4	8R	All steps completed	Male		Don't Know	7	O-level completed	Bakiga		Currently married	Self-employed	No
404313114	Rural	120	14	69909	4	9R	All steps completed	Male		Don't Know	6	Primary school completed	Bakiga		Currently married	Self-employed	Yes	Yes	20	Know					4	Know	0	0				3	Know	0	0				0	Know	1	0				0	Know	1	0
327245022	Rural	91	14	53354	3	6R	All steps completed	Male		Don't Know	0	No formal school	Karimojong		Currently married	Unpaid family worker/Homemaker	No
303248125	Rural	140	14	53976	3	7R	All steps completed	Male	1958	Know	2	Primary school completed	Lugbara/Madi		Currently married	Unpaid family worker/Homemaker	Yes	Yes	17	Know					0	Know	0	0	0	Know	0	8	Know	0	0				0	Know	0	0	0	Know	0	0	Know	0	0
209197001	Urban	40	14	40726	2	4U	All steps completed	Male	1995	Know	10	O-level completed	Other	BAGWERE	Never married	Student	No
303250054	Rural	77	14	54512	3	7R	All steps completed	Male	1989	Know	11	Junior Secondary completed	Lugbara/Madi		Currently married	Self-employed	No
218202044	Urban	58	14	41490	2	4U	All steps completed	Male	1976	Know	9	O-level completed	Bagisu/Sabiny		Never married	Self-employed	No
420338062	Rural	63	14	76135	4	9R	All steps completed	Male	1970	Know	11	Junior Secondary completed	Banyankore		Currently married	Non-government employee	No
107091044	Rural	81	14	13526	1	2R	All steps completed	Male	1994	Know	9	O-level completed	Other	MUFUMBIRA	Never married	Self-employed	No
121061008	Rural	62	14	8973	1	1R	All steps completed	Male	1945	Know	3	Primary school completed	Bakiga		Currently married	Self-employed	Yes	No	30	Know									0	Know	0					0	Know	0					0	Know	0
316216064	Rural	101	14	45595	3	5R	onlt step 1_2 completed	Male	1981	Know	2	Primary school completed	Acholi		Currently married	Self-employed	Yes	Yes	26	Know					0	Know	0	0	0	Know	0	7	Know	0	0				0	Know	1	0				0	Know	1	0
122083023	Urban	174	14	11804	1	1U	All steps completed	Male		Don't Know	7	Primary school completed	Baganda		Never married	Self-employed	No
413284112	Rural	157	14	63128	4	8R	All steps completed	Male	1970	Know	3	Primary school completed	Bakiga		Currently married	Self-employed	No
417332032	Rural	55	14	74655	4	9R	All steps completed	Male		Don't Know	7	O-level completed	Banyankore		Currently married	Self-employed	Yes	Yes	18	Know					10	Know	0	0				0	Know	0	0	0	Know	0	0	Know	0	0	0	Know	0	0	Know	0	0
404312059	Rural	74	14	69658	4	9R	All steps completed	Male		Don't Know	7	O-level completed	Bakiga		Currently married	Self-employed	No
221185108	Rural	147	14	36400	2	4R	All steps completed	Male	1976	Know	6	Primary school completed	Other	NYORI	Currently married	Self-employed	No
112102072	Rural	112	14	16200	1	2R	All steps completed	Male	1960	Know	3	Primary school completed	Bagisu/Sabiny		Currently married	Self-employed	No
410346038	Urban	53	14	78056	4	9U	All steps completed	Male	1991	Know	15	University/Higher institutions completed	Banyankore		Never married	Student	No
415306121	Urban	131	14	68062	4	8U	All steps completed	Male		Don't Know	6	Primary school completed	Batoro		Never married	Self-employed	No
321220054	Rural	106	14	46772	3	5R	All steps completed	Male		Don't Know	7	O-level completed	Langi		Cohabitating	Self-employed	No
304209132	Rural	137	14	43193	3	5R	All steps completed	Male	1990	Know	13	University/Higher institutions completed	Acholi		Never married	Student	No
405302136	Urban	176	14	67383	4	8U	All steps completed	Male		Don't Know	1	Primary school completed	Batoro		Currently married	Self-employed	No
323224006	Rural	121	14	48303	3	5R	All steps completed	Male		Don't Know	7	O-level completed	Langi		Currently married	Unpaid family worker/Homemaker	Yes	Yes	21	Know					5	Know	0	0				0	Know	0	0	0	Know	0	0	Know	0	0	0	Know	0	0	Know	0	0
209163088	Rural	104	14	29155	2	4R	All steps completed	Male	1991	Know	7	O-level completed	Bagisu/Sabiny		Never married	Non-government employee	No
115105042	Rural	82	14	16929	1	2R	All steps completed	Male		Don't Know	0	No formal school	Other	Murundi	Currently married	Unpaid family worker/Homemaker	No
314241030	Rural	35	14	52348	3	6R	All steps completed	Male		Don't Know	5	Primary school completed	Karimojong		Currently married	Self-employed	No
108118048	Urban	69	14	19309	1	2U	onlt step 1_2 completed	Male		Don't Know	0	No formal school	Baganda		Currently married	Self-employed	No
214142052	Rural	59	14	24300	2	3R	All steps completed	Male	1995	Know	5	Primary school completed	Other	BANYOLE	Never married	Self-employed	No
225191010	Rural	55	14	38942	2	4R	All steps completed	Male	1992	Know	12	Junior Secondary completed	Bagisu/Sabiny		Never married	Self-employed	No
232196060	Rural	93	14	40530	2	4R	All steps completed	Male		Don't Know	7	O-level completed	Iteso		Currently married	Unpaid family worker/Homemaker	No
113071022	Urban	88	14	10702	1	1U	All steps completed	Male	1993	Know	11	O-level completed	Baganda		Never married	Non-government employee	No
404312017	Rural	74	14	69658	4	9R	All steps completed	Male	1960	Know	11	Junior Secondary completed	Bakiga		Currently married	Self-employed	No
102017252	Urban	277	14	1546	1	0U	All steps completed	Male	1992	Know	6	Primary school completed	Banyoro		Never married	Non-government employee	No
322222024	Rural	52	14	47464	3	5R	All steps completed	Male	1949	Know	17	Post graduate degree	Acholi		Currently married	Retired/Pensioner	No
319261020	Rural	44	14	57683	3	7R	All steps completed	Male	1966	Know	3	Primary school completed	Lugbara/Madi		Currently married	Self-employed	Yes	Yes	12	Know					0	Know	0	1	0	Know	1	6	Know	0	0				0	Know	1	0				0	Know	1	0
317218040	Rural	73	14	46084	3	5R	All steps completed	Male		Don't Know	7	O-level completed	Langi		Currently married	Unpaid family worker/Homemaker	No
122063035	Rural	97	14	9450	1	1R	All steps completed	Male	1994	Know	10	O-level completed	Baganda		Never married	Student	No
102010088	Urban	520	14	978	1	0U	onlt step 1_2 completed	Male	1984	Know	3	Primary school completed	Other	FUMBIRA	Never married	Self-employed	No
211169129	Rural	139	14	30733	2	4R	All steps completed	Male		Don't Know	11	Junior Secondary completed	Iteso		Currently married	Self-employed	No
111070198	Urban	283	14	10584	1	1U	All steps completed	Male	1983	Know	7	Primary school completed	Bakiga		Currently married	Non-government employee	No
102005035	Urban	156	14	491	1	0U	All steps completed	Male		Don't Know	14	Junior Secondary completed	Baganda		Never married	Self-employed	No
320262002	Rural	28	14	58002	3	7R	All steps completed	Male		Don't Know	4	Primary school completed	Lugbara/Madi		Currently married	Unemployed(able to work)	Yes	Yes	20	Know					0	Know	1	0				5	Know	0	0				0	Know	1	0				0	Know	1	0
228193021	Rural	27	14	39615	2	4R	All steps completed	Male	1954	Know	8	O-level completed	Other	sabiny	Currently married	Self-employed	No
302206049	Rural	83	14	42447	3	5R	All steps completed	Male		Don't Know	6	Primary school completed	Langi		Currently married	Unpaid family worker/Homemaker	Yes	Yes	25	Know					3	Know	0	0				0	Know	1	0				0	Know	1	0				0	Know	1	0
222143046	Rural	167	14	24558	2	3R	All steps completed	Male	1974	Know	4	Primary school completed	Other	LAMOGI	Currently married	Self-employed	No
102031034	Urban	63	14	2844	1	0U	All steps completed	Male	1985	Know	11	Junior Secondary completed	Batoro		Currently married	Non-government employee	No
330264050	Rural	97	14	58596	3	7R	All steps completed	Male	1989	Know	5	Primary school completed	Alur/Jopadhola		Cohabitating	Unpaid family worker/Homemaker	Yes	No	18	Know									3	Know	0					0	Know	1					0	Know	1
227192066	Rural	66	14	39310	2	4R	All steps completed	Male	1988	Know	5	Primary school completed	Other	BAGWERE	Currently married	Self-employed	No
409283064	Rural	142	14	62911	4	8R	All steps completed	Male		Don't Know	6	Primary school completed	Banyoro		Never married	Self-employed	No
419336101	Rural	102	14	75592	4	9R	All steps completed	Male	1984	Know	7	O-level completed	Banyankore		Separated	Self-employed	No
415287026	Rural	153	14	63816	4	8R	All steps completed	Male		Don't Know	2	Primary school completed	Bakiga		Currently married	Self-employed	No
218202028	Urban	58	14	41490	2	4U	All steps completed	Male	1967	Know	16	Post graduate degree	Bagisu/Sabiny		Currently married	Self-employed	No
204156023	Urban	125	14	27196	2	3U	All steps completed	Male	1995	Know	0	No formal school	Basonga		Never married	Self-employed	No
225191045	Rural	55	14	38942	2	4R	All steps completed	Male	1991	Know	3	No formal school	Bagisu/Sabiny		Never married	Self-employed	No
205138020	Rural	59	14	23338	2	3R	All steps completed	Male	1988	Know	7	Primary school completed	Basonga		Currently married	Self-employed	No
113072114	Urban	114	14	10789	1	1U	All steps completed	Male	1971	Know	13	University/Higher institutions completed	Baganda		Never married	Self-employed	No
312216042	Rural	101	14	45595	3	5R	All steps completed	Male	1968	Know	6	Primary school completed	Acholi		Currently married	Self-employed	No
209198016	Urban	104	14	40883	2	4U	All steps completed	Male	1968	Know	15	Refused	Other	musamya	Windowed	Government employee	No
421291093	Rural	117	14	64794	4	8R	All steps completed	Male	1996	Know	9	O-level completed	Banyoro		Currently married	Self-employed	No
208162051	Rural	84	14	28865	2	4R	All steps completed	Male	1969	Know	7	O-level completed	Iteso		Currently married	Unpaid family worker/Homemaker	No
107093030	Rural	30	14	14020	1	2R	All steps completed	Male	1987	Know	8	O-level completed	Banyankore		Currently married	Non-government employee	No
209165030	Rural	147	14	29714	2	4R	All steps completed	Male	1958	Know	4	Primary school completed	Bagisu/Sabiny		Currently married	Self-employed	No
406280006	Rural	66	14	62216	4	8R	All steps completed	Male		Don't Know	11	Junior Secondary completed	Other	bakonjo	Currently married	Self-employed	No
317218060	Rural	73	14	46084	3	5R	All steps completed	Male		Don't Know	7	O-level completed	Langi		Never married	Student	No
111045028	Rural	180	14	5747	1	1R	All steps completed	Male	1987	Know	9	O-level completed	Baganda		Currently married	Self-employed	No
329230004	Rural	40	14	50204	3	5R	All steps completed	Male	1983	Know	5	Primary school completed	Langi		Divorced	Self-employed	Yes	Yes	19	Know					0	Know	0	0	0	Know	0	6	Know	0	0				0	Know	1	0				0	Know	1	0
102007386	Urban	124	14	700	1	0U	onlt step 1_2 completed	Male	1981	Know	13	University/Higher institutions completed	Baganda		Currently married	Self-employed	No
309266030	Urban	71	14	59050	3	7U	All steps completed	Male		Don't Know	5	Primary school completed	Lugbara/Madi		Currently married	Self-employed	Yes	Yes	17	Know					10	Know	0	0				7	Know	0	0				0	Know	0	0	0	Know	0	0	Know	0	0
123112021	Rural	152	14	18641	1	2R	All steps completed	Male	1992	Know	8	Primary school completed	Bakiga		Never married	Non-government employee	No
111045092	Rural	180	14	5747	1	1R	All steps completed	Male	1967	Know	4	Primary school completed	Baganda		Currently married	Self-employed	No
201125015	Rural	67	14	20186	2	3R	All steps completed	Male	1980	Know	2	Primary school completed	Basonga		Separated	Self-employed	No
222143094	Rural	167	14	24558	2	3R	All steps completed	Male	1968	Know	4	Primary school completed	Basonga		Currently married	Self-employed	No
210168055	Rural	88	14	30490	2	4R	All steps completed	Male		Don't Know	4	Primary school completed	Iteso		Never married	Self-employed	No
413285114	Rural	205	14	63351	4	8R	All steps completed	Male		Don't Know	4	Primary school completed	Bakiga		Currently married	Self-employed	No
420338039	Rural	63	14	76135	4	9R	All steps completed	Male	1992	Know	12	Junior Secondary completed	Bakiga		Currently married	Self-employed	No
105036048	Rural	125	14	3582	1	1R	All steps completed	Male	1966	Know	8	O-level completed	Baganda		Currently married	Self-employed	No
201125058	Rural	67	14	20186	2	3R	All steps completed	Male		Don't Know	0	No formal school	Other	kisi kenyan	Currently married	Self-employed	No
113051021	Rural	52	14	6988	1	1R	All steps completed	Male	1979	Know	16	Post graduate degree	Baganda		Never married	Self-employed	No
102026118	Urban	137	14	2332	1	0U	All steps completed	Male	1973	Know	11	Junior Secondary completed	Other	Munyoli	Currently married	Self-employed	Yes	Yes	24	Know					7	Know	0	0				0	Know	1	0				0	Know	1	0				0	Know	1	0
406277023	Rural	216	14	61594	4	8R	All steps completed	Male		Don't Know	5	Primary school completed	Other	Mukonjo	Currently married	Self-employed	No
214142001	Rural	59	14	24300	2	3R	All steps completed	Male		Don't Know	7	Primary school completed	Other	MUNYOLI	Currently married	Self-employed	No
102017134	Urban	277	14	1546	1	0U	All steps completed	Male	1982	Know	6	Primary school completed	Baganda		Currently married	Self-employed	No
223189017	Rural	53	14	37737	2	4R	All steps completed	Male	1954	Know	9	A-level completed	Bagisu/Sabiny		Currently married	Self-employed	No
122063014	Rural	97	14	9450	1	1R	onlt step 1_2 completed	Male	1986	Know	6	Primary school completed	Baganda		Currently married	Self-employed	No
118060004	Rural	55	14	8712	1	1R	All steps completed	Male	1978	Know	10	O-level completed	Baganda		Currently married	Self-employed	No
224145104	Rural	126	14	25056	2	3R	All steps completed	Male	1986	Know	10	O-level completed	Other	SIKI	Never married	Self-employed	No
409305054	Urban	105	14	67889	4	8U	All steps completed	Male		Don't Know	10	O-level completed	Banyoro		Never married	Student	No
113072032	Urban	114	14	10789	1	1U	All steps completed	Male	1992	Know	22	Junior Secondary completed	Baganda		Never married	Non-government employee	No
229148018	Rural	94	14	25794	2	3R	All steps completed	Male		Don't Know	7	Primary school completed	Basonga		Currently married	Unpaid family worker/Homemaker	No
409283109	Rural	142	14	62911	4	8R	All steps completed	Male		Don't Know	0	No formal school	Banyankore		Currently married	Self-employed	Yes	No	16	Know									0	Know	0					7	Know	0					0	Know	0
118060024	Rural	55	14	8712	1	1R	All steps completed	Male	1948	Know	8	O-level completed	Baganda		Currently married	Self-employed	No
102026030	Urban	137	14	2332	1	0U	All steps completed	Male	1983	Know	11	Junior Secondary completed	Baganda		Currently married	Non-government employee	No
113053093	Rural	77	14	7342	1	1R	onlt step 1_2 completed	Male		Don't Know	9	O-level completed	Baganda		Never married	Non-government employee	No
102013335	Urban	352	14	1222	1	0U	All steps completed	Male	1953	Know	6	Post graduate degree	Baganda		Currently married	Self-employed	No
329230036	Rural	40	14	50204	3	5R	All steps completed	Male		Don't Know	7	O-level completed	Langi		Currently married	Unpaid family worker/Homemaker	No
204155060	Urban	163	14	27057	2	3U	All steps completed	Male	1955	Know	15	Post graduate degree	Langi		Currently married	Self-employed	No
230150050	Rural	68	14	26262	2	3R	All steps completed	Male	1989	Know	12	O-level completed	Other	SAMIA	Currently married	Self-employed	No
102022134	Urban	266	14	1985	1	0U	All steps completed	Male	1967	Know	13	University/Higher institutions completed	Baganda		Currently married	Non-government employee	No
412327040	Rural	65	14	73384	4	9R	All steps completed	Male	1991	Know	11	Junior Secondary completed	Banyankore		Never married	Student	No
330256030	Urban	86	14	59354	3	7U	All steps completed	Male	1994	Know	10	O-level completed	Alur/Jopadhola		Currently married	Self-employed	Yes	Yes	19	Know					6	Know	0	0				1	Know	0	0				0	Know	1	0				0	Know	1	0
113052144	Rural	143	14	7150	1	1R	onlt step 1_2 completed	Male	1993	Know	11	Junior Secondary completed	Baganda		Never married	Student	No
218182012	Rural	24	14	35113	2	4R	onlt step 1_2 completed	Male	1990	Know	24	Primary school completed	Bagisu/Sabiny		Never married	Self-employed	No
122083086	Urban	174	14	11804	1	1U	All steps completed	Male	1990	Know	6	Primary school completed	Baganda		Currently married	Self-employed	No
120110061	Rural	61	14	18182	1	2R	All steps completed	Male	1976	Know	0	No formal school	Baganda		Currently married	Self-employed	No
121061048	Rural	62	14	8973	1	1R	All steps completed	Male	1972	Know	7	Primary school completed	Banyankore		Currently married	Self-employed	Yes	Yes	36	Know					0	Know	0	0	0	Know	0	3	Know	0	0				0	Know	0	0	0	Know	0	0	Know	0	0
117122060	Urban	68	14	19778	1	2U	All steps completed	Male	1982	Know	18	Refused	Baganda		Currently married	Non-government employee	No
110041060	Rural	96	14	4790	1	1R	All steps completed	Male	1981	Know	5	Primary school completed	Banyankore		Currently married	Self-employed	No
202128032	Rural	109	14	20926	2	3R	All steps completed	Male	1949	Know	5	Primary school completed	Other	Samya	Currently married	Unpaid family worker/Homemaker	No
101035005	Rural	65	14	3350	1	1R	All steps completed	Male	1962	Know	5	Primary school completed	Baganda		Currently married	Self-employed	No
415289007	Rural	101	14	64258	4	8R	All steps completed	Male	1996	Know	6	Primary school completed	Bakiga		Never married	Student	No
204134044	Rural	113	14	22344	2	3R	All steps completed	Male	1974	Know	4	Primary school completed	Basonga		Cohabitating	Non-government employee	No
112163146	Rural	104	14	29155	2	4R	All steps completed	Male	1978	Know	4	Primary school completed	Basonga		Currently married	Self-employed	No
111070178	Urban	283	14	10584	1	1U	All steps completed	Male	1980	Know	3	Primary school completed	Baganda		Currently married	Self-employed	No
102028230	Urban	303	14	2522	1	0U	All steps completed	Male	1969	Know	7	O-level completed	Basonga		Currently married	Non-government employee	No
224144039	Rural	68	14	24813	2	3R	All steps completed	Male		Don't Know	5	Primary school completed	Basonga		Currently married	Self-employed	No
313260010	Rural	46	14	57392	3	7R	All steps completed	Male		Don't Know	6	Primary school completed	Lugbara/Madi		Separated	Unemployed(able to work)	No
102012024	Urban	149	14	1127	1	0U	All steps completed	Male	1976	Know	7	O-level completed	Batoro		Currently married	Self-employed	No
212201008	Urban	82	14	41324	2	4U	All steps completed	Male	1990	Know	23	Junior Secondary completed	Alur/Jopadhola		Never married	Student	No
111070117	Urban	283	14	10584	1	1U	All steps completed	Male	1992	Know	11	Junior Secondary completed	Baganda		Currently married	Non-government employee	No
322222017	Rural	52	14	47464	3	5R	All steps completed	Male	1962	Know	6	Primary school completed	Acholi		Divorced	Unpaid family worker/Homemaker	Yes	Yes	77	Don't Know	77	77	77	Don't Know	77	Don't Know	0	0	777	Don't Know	0	5	Know	0	0				0	Know	1	0				0	Know	1	0
113050060	Rural	209	14	6793	1	1R	All steps completed	Male	1986	Know	13	University/Higher institutions completed	Baganda		Currently married	Self-employed	No
102002058	Urban	82	14	214	1	0U	All steps completed	Male	1985	Know	15	Post graduate degree	Bakiga		Never married	Non-government employee	No
323224110	Rural	121	14	48303	3	5R	All steps completed	Male		Don't Know	9	O-level completed	Langi		Currently married	Self-employed	Yes	Yes	17	Know					4	Know	0	0				0	Know	0	0	0	Know	0	0	Know	0	0	0	Know	0	0	Know	0	0
308235068	Urban	81	14	51076	3	5U	All steps completed	Male	1971	Know	0	No formal school	Acholi		Currently married	Unpaid family worker/Homemaker	Yes	Yes	26	Know					77	Don't Know	0	0	777	Don't Know	0	0	Know	1	0				0	Know	1	0				0	Know	1	0
102025217	Urban	325	14	2247	1	0U	All steps completed	Male	1988	Know	7	O-level completed	Baganda		Never married	Non-government employee	No
310256083	Rural	120	14	56280	3	7R	All steps completed	Male	1948	Know	7	O-level completed	Alur/Jopadhola		Currently married	Self-employed	No
113072098	Urban	114	14	10789	1	1U	All steps completed	Male	1980	Know	9	O-level completed	Banyankore		Currently married	Self-employed	No
102031025	Urban	63	14	2844	1	0U	All steps completed	Male	1974	Know	19	Refused	Basonga		Currently married	Government employee	No
208161091	Rural	134	14	28634	2	4R	All steps completed	Male		Don't Know	5	Primary school completed	Iteso		Currently married	Unpaid family worker/Homemaker	No
102032048	Urban	370	14	2944	1	0U	All steps completed	Male	1994	Know	13	University/Higher institutions completed	Baganda		Never married	Student	No
418335100	Rural	183	14	75342	4	9R	All steps completed	Male		Don't Know	5	Primary school completed	Banyankore		Never married	Self-employed	No
113050105	Rural	209	14	6793	1	1R	All steps completed	Male	1965	Know	15	Post graduate degree	Baganda		Currently married	Non-government employee	No
122063007	Rural	97	14	9450	1	1R	All steps completed	Male	1950	Know	3	Primary school completed	Baganda		Separated	Self-employed	Yes	Yes	40	Know					4	Know	0	0				1	Know	0	0				0	Know	0	0	0	Know	0	0	Know	0	0
224145014	Rural	126	14	25056	2	3R	All steps completed	Male		Don't Know	5	Primary school completed	Basonga		Currently married	Unpaid family worker/Homemaker	No
102032154	Urban	370	14	2944	1	0U	All steps completed	Male	1994	Know	5	Primary school completed	Baganda		Never married	Non-government employee	No
415287037	Rural	153	14	63816	4	8R	All steps completed	Male		Don't Know	5	No formal school	Bakiga		Divorced	Self-employed	No
217181057	Rural	78	14	34555	2	4R	All steps completed	Male	1954	Know	6	Primary school completed	Other	mugwere	Divorced	Self-employed	No
303250010	Rural	77	14	54512	3	7R	All steps completed	Male	1987	Know	13	Junior Secondary completed	Lugbara/Madi		Currently married	Student	No
117109014	Rural	76	14	17955	1	2R	All steps completed	Male		Don't Know	6	Primary school completed	Iteso		Never married	Unpaid family worker/Homemaker	No
112101024	Rural	110	14	15982	1	2R	All steps completed	Male	1978	Know	5	Primary school completed	Basonga		Currently married	Unpaid family worker/Homemaker	No
306246041	Urban	51	14	53563	3	6U	All steps completed	Male	1944	Know	12	A-level completed	Karimojong		Currently married	Retired/Pensioner	No
404313037	Rural	120	14	69909	4	9R	All steps completed	Male		Don't Know	3	Primary school completed	Bakiga		Currently married	Self-employed	No
228193004	Rural	27	14	39615	2	4R	All steps completed	Male	1976	Know	15	Primary school completed	Bagisu/Sabiny		Currently married	Unpaid family worker/Homemaker	No
313267061	Urban	130	14	59207	3	7U	All steps completed	Male	1974	Know	9	O-level completed	Lugbara/Madi		Currently married	Self-employed	Yes	Yes	21	Know					3	Know	0	0				0	Know	0	1	0	Know	1	0	Know	0	1	0	Know	1	0	Know	0	1
411325034	Rural	112	14	72839	4	9R	All steps completed	Male		Don't Know	6	Primary school completed	Banyankore		Never married	Self-employed	No
405276034	Rural	92	14	61377	4	8R	All steps completed	Male		Don't Know	3	Primary school completed	Batoro		Currently married	Self-employed	No
203132065	Rural	116	14	21886	2	3R	onlt step 1_2 completed	Male		Don't Know	0	No formal school	Basonga		Never married	Self-employed	No
115104022	Rural	104	14	16680	1	2R	All steps completed	Male	1988	Know	11	Junior Secondary completed	Baganda		Currently married	Self-employed	No
402308056	Rural	59	14	68505	4	9R	All steps completed	Male	1982	Know	4	Primary school completed	Banyankore		Currently married	Self-employed	No
223188008	Rural	52	14	37370	2	4R	All steps completed	Male	1969	Know	3	Primary school completed	Bagisu/Sabiny		Currently married	Self-employed	No
102032075	Urban	370	14	2944	1	0U	All steps completed	Male	1993	Know	15	University/Higher institutions completed	Acholi		Never married	Student	No
406280034	Rural	66	14	62216	4	8R	All steps completed	Male	1994	Know	6	Primary school completed	Other	MUKONJO	Never married	Self-employed	No
203132057	Rural	116	14	21886	2	3R	All steps completed	Male	1960	Know	6	Primary school completed	Basonga		Currently married	Self-employed	No
221185056	Rural	147	14	36400	2	4R	All steps completed	Male	1993	Know	11	O-level completed	Other	Munyoli	Never married	Student	No
411322044	Rural	104	14	72118	4	9R	All steps completed	Male		Don't Know	6	O-level completed	Banyankore		Currently married	Self-employed	No
428298030	Rural	57	14	66516	4	8R	All steps completed	Male	1990	Know	3	O-level completed	Banyoro		Never married	Student	No
110040002	Rural	72	14	4553	1	1R	All steps completed	Male	1986	Know	9	O-level completed	Banyankore		Currently married	Self-employed	No
109100036	Rural	77	14	15723	1	2R	All steps completed	Male	1979	Know	5	Primary school completed	Other	munyarwanda	Currently married	Self-employed	No
113073071	Urban	34	14	10886	1	1U	All steps completed	Male		Don't Know	7	Primary school completed	Baganda		Never married	Self-employed	No
221186042	Rural	76	14	36673	2	4R	All steps completed	Male	1985	Know	7	Primary school completed	Other	munyoli	Currently married	Unpaid family worker/Homemaker	No
419336028	Rural	102	14	75592	4	9R	All steps completed	Male	1961	Know	13	Post graduate degree	Banyankore		Currently married	Self-employed	No
313267014	Urban	130	14	59207	3	7U	All steps completed	Male	1995	Know	2	O-level completed	Lugbara/Madi		Never married	Self-employed	No
110039088	Rural	126	14	4315	1	1R	All steps completed	Male	1973	Know	4	Primary school completed	Other	Nyarwanda	Currently married	Self-employed	No
110043119	Rural	198	14	5250	1	1R	All steps completed	Male	1983	Know	5	Primary school completed	Baganda		Separated	Self-employed	Yes	No	27	Know									21	Know	0					0	Know	0					0	Know	0
308235050	Urban	81	14	51076	3	5U	All steps completed	Male	1975	Know	4	O-level completed	Acholi		Currently married	Unpaid family worker/Homemaker	No
201127040	Rural	96	14	20658	2	3R	All steps completed	Male	1986	Know	2	Primary school completed	Other	MUSAMYA	Currently married	Self-employed	No
215176010	Rural	30	14	32726	2	4R	All steps completed	Male		Don't Know	3	Primary school completed	Bagisu/Sabiny		Separated	Unpaid family worker/Homemaker	No
204135060	Rural	116	14	22582	2	3R	All steps completed	Male	1978	Know	11	Junior Secondary completed	Basonga		Currently married	Self-employed	No
206159004	Rural	14	14	27974	2	4R	All steps completed	Male	1992	Know	15	University/Higher institutions completed	Bagisu/Sabiny		Currently married	Unpaid family worker/Homemaker	No
105037022	Rural	39	14	3819	1	1R	All steps completed	Male	1989	Know	6	Primary school completed	Baganda		Never married	Non-government employee	No
232195110	Rural	121	14	40304	2	4R	All steps completed	Male	1991	Know	11	Junior Secondary completed	Iteso		Never married	Self-employed	No
304208011	Rural	31	14	42958	3	5R	All steps completed	Male	1952	Know	11	Junior Secondary completed	Acholi		Currently married	Government employee	Yes	No	26	Know									0	Know	0					3	Know	0					0	Know	0
327245061	Rural	91	14	53354	3	6R	All steps completed	Male		Don't Know	3	Primary school completed	Karimojong		Currently married	Unpaid family worker/Homemaker	No
323224023	Rural	121	14	48303	3	5R	All steps completed	Female		Don't Know	9	O-level completed	Langi		Currently married	Unpaid family worker/Homemaker	No
406279026	Rural	70	14	62009	4	8R	All steps completed	Female		Don't Know	0	No formal school	Other	Mukonjo	Currently married	Self-employed	No
123111091	Rural	148	14	18406	1	2R	onlt step 1_2 completed	Female	1962	Know	4	Primary school completed	Other	MUNYARWANDA	Currently married	Unpaid family worker/Homemaker	No
113048056	Rural	364	14	7829	1	1R	All steps completed	Female	1976	Know	14	Post graduate degree	Baganda		Currently married	Self-employed	No
209197018	Urban	40	14	40726	2	4U	All steps completed	Female		Don't Know	0	No formal school	Baganda		Windowed	Self-employed	No
411322014	Rural	104	14	72118	4	9R	All steps completed	Female		Don't Know	5	Primary school completed	Banyankore		Windowed	Self-employed	No
210199076	Urban	132	14	41041	2	4U	onlt step 1_2 completed	Female		Don't Know	3	Primary school completed	Iteso		Currently married	Unpaid family worker/Homemaker	No
305210011	Rural	54	14	43479	3	5R	All steps completed	Female		Don't Know	0	No formal school	Acholi		Currently married	Unemployed(Unable to work)	No
413285099	Rural	205	14	63351	4	8R	All steps completed	Female		Don't Know	0	No formal school	Other	bafumbira	Currently married	Self-employed	No
116107043	Rural	45	14	17465	1	2R	All steps completed	Female	1982	Know	7	O-level completed	Banyankore		Currently married	Unpaid family worker/Homemaker	No
215176001	Rural	30	14	32726	2	4R	All steps completed	Female	1964	Know	7	O-level completed	Bagisu/Sabiny		Never married	Unpaid family worker/Homemaker	No
216179035	Rural	68	14	33996	2	4R	All steps completed	Female		Don't Know	4	Primary school completed	Iteso		Currently married	Unpaid family worker/Homemaker	No
413285055	Rural	205	14	63351	4	8R	All steps completed	Female		Don't Know	4	Primary school completed	Other	bafumbira	Currently married	Self-employed	No
418335165	Rural	183	14	75342	4	9R	All steps completed	Female	1982	Know	3	Primary school completed	Bakiga		Currently married	Self-employed	No
116106039	Rural	72	14	17187	1	2R	All steps completed	Female	1972	Know	4	Primary school completed	Baganda		Separated	Self-employed	No
212172024	Rural	98	14	31494	2	4R	All steps completed	Female	1968	Know	0	No formal school	Alur/Jopadhola		Windowed	Unpaid family worker/Homemaker	No
202128079	Rural	109	14	20926	2	3R	All steps completed	Female	1986	Know	7	Primary school completed	Other	Basamya	Currently married	Unpaid family worker/Homemaker	No
104088051	Rural	89	14	12833	1	2R	All steps completed	Female	1949	Know	3	Primary school completed	Baganda		Currently married	Self-employed	No
415287004	Rural	153	14	63816	4	8R	All steps completed	Female		Don't Know	6	Primary school completed	Bakiga		Currently married	Self-employed	No
107115098	Urban	136	14	19023	1	2U	All steps completed	Female	1964	Know	4	Primary school completed	Baganda		Divorced	Self-employed	No
304209064	Rural	137	14	43193	3	5R	All steps completed	Female		Don't Know	0	No formal school	Acholi		Windowed	Unemployed(able to work)	No
226147141	Rural	187	14	25553	2	3R	All steps completed	Female	1991	Know	8	Primary school completed	Basonga		Currently married	Unpaid family worker/Homemaker	No
113050209	Rural	209	14	6793	1	1R	All steps completed	Female		Don't Know	9	O-level completed	Baganda		Windowed	Unpaid family worker/Homemaker	No
408316046	Rural	68	14	70651	4	9R	All steps completed	Female		Don't Know	0	No formal school	Other	munyarwanda	Currently married	Unpaid family worker/Homemaker	No
305233011	Urban	123	14	50800	3	5U	All steps completed	Female		Don't Know	8	O-level completed	Acholi		Windowed	Unemployed(able to work)	No
113080028	Urban	532	14	11500	1	1U	All steps completed	Female	1969	Know	14	Junior Secondary completed	Baganda		Currently married	Self-employed	No
221186069	Rural	76	14	36673	2	4R	All steps completed	Female	1978	Know	7	O-level completed	Other	BANYOLE	Currently married	Unpaid family worker/Homemaker	No
113073004	Urban	34	14	10886	1	1U	All steps completed	Female	1991	Know	11	Junior Secondary completed	Baganda		Currently married	Self-employed	No
102027129	Urban	212	14	2422	1	0U	All steps completed	Female	1987	Know	6	Primary school completed	Baganda		Never married	Self-employed	No
217180058	Rural	108	14	34306	2	4R	All steps completed	Female		Don't Know	6	Primary school completed	Other	mugwere	Currently married	Self-employed	No
301247044	Rural	56	14	53736	3	7R	All steps completed	Female	1991	Know	15	Junior Secondary completed	Lugbara/Madi		Never married	Student	No
422294113	Rural	192	14	65479	4	8R	All steps completed	Female		Don't Know	5	Primary school completed	Batoro		Separated	Self-employed	No
112101110	Rural	110	14	15982	1	2R	All steps completed	Female		Don't Know	0	No formal school	Other	japadola	Separated	Self-employed	No
404314037	Rural	80	14	70173	4	9R	All steps completed	Female		Don't Know	0	No formal school	Bakiga		Currently married	Self-employed	No
415288001	Rural	101	14	64043	4	8R	All steps completed	Female		Don't Know	0	No formal school	Batoro		Currently married	Self-employed	No
107089005	Rural	91	14	13061	1	2R	All steps completed	Female		Don't Know	8	O-level completed	Baganda		Currently married	Self-employed	No
210199048	Urban	132	14	41041	2	4U	onlt step 1_2 completed	Female	1989	Know	9	O-level completed	Iteso		Currently married	Unpaid family worker/Homemaker	No
108096097	Rural	125	14	14762	1	2R	All steps completed	Windowed	Answered			Know	Refused	Independent house		Owned
226147087	Rural	187	14	25553	2	3R	All steps completed	Female	1986	Know	13	Post graduate degree	Other	LAMOGI	Currently married	Government employee	No
107092035	Rural	227	14	13760	1	2R	All steps completed	Female	1964	Know	0	No formal school	Other	MUFUMBIRA	Windowed	Self-employed	No
113058021	Rural	60	14	8184	1	1R	All steps completed	Female	1980	Know	9	O-level completed	Baganda		Currently married	Non-government employee	No
105068055	Urban	172	14	10359	1	1U	All steps completed	Female	1991	Know	12	O-level completed	Baganda		Cohabitating	Non-government employee	No
408316017	Rural	68	14	70651	4	9R	All steps completed	Female		Don't Know	0	No formal school	Other	mufumbira	Currently married	Self-employed	No
202129042	Rural	123	14	21208	2	3R	All steps completed	Female	1992	Know	12	Junior Secondary completed	Other	Basamya	Cohabitating	Student	No
404310022	Rural	49	14	69028	4	9R	All steps completed	Female	1973	Know	3	Primary school completed	Bakiga		Currently married	Self-employed	No
102028036	Urban	303	14	2522	1	0U	All steps completed	Female	1984	Know	7	O-level completed	Baganda		Separated	Self-employed	No
108116002	Urban	51	14	19120	1	2U	All steps completed	Female	1973	Know	12	O-level completed	Baganda		Currently married	Unpaid family worker/Homemaker	No
116107011	Rural	45	14	17465	1	2R	All steps completed	Female	1978	Know	0	No formal school	Other	MUNYARWANDA	Currently married	Self-employed	No
414329009	Rural	85	14	73852	4	9R	All steps completed	Female		Don't Know	0	No formal school	Bakiga		Currently married	Self-employed	No
203153047	Urban	206	14	26797	2	3U	onlt step 1_2 completed	Female	1986	Know	7	O-level completed	Basonga		Separated	Self-employed	No
425341074	Rural	127	14	76916	4	9R	All steps completed	Female		Don't Know	7	O-level completed	Baganda		Currently married	Self-employed	No
305210026	Rural	54	14	43479	3	5R	All steps completed	Female		Don't Know	0	No formal school	Acholi		Windowed	Unpaid family worker/Homemaker	No
415289072	Rural	101	14	64258	4	8R	All steps completed	Female		Don't Know	0	No formal school	Bakiga		Windowed	Self-employed	No
214141078	Rural	112	14	24068	2	3R	All steps completed	Female		Don't Know	0	No formal school	Basonga		Currently married	Self-employed	No
410346034	Urban	53	14	78056	4	9U	All steps completed	Female	1993	Know	14	University/Higher institutions completed	Bagisu/Sabiny		Never married	Student	No
317234040	Urban	95	14	50933	3	5U	onlt step 1_2 completed	Female		Don't Know	0	No formal school	Langi		Currently married	Self-employed	No
110043091	Rural	198	14	5250	1	1R	All steps completed	Female	1968	Know	7	O-level completed	Baganda		Windowed	Self-employed	No
325227041	Rural	124	14	49261	3	5R	All steps completed	Female		Don't Know	0	No formal school	Langi		Currently married	Unpaid family worker/Homemaker	No
104114041	Urban	43	14	18917	1	2U	onlt step 1_2 completed	Female	1989	Know	16	Post graduate degree	Baganda		Never married	Self-employed	No
113073019	Urban	34	14	10886	1	1U	All steps completed	Female	1974	Know	11	Junior Secondary completed	Alur/Jopadhola		Currently married	Unpaid family worker/Homemaker	No
203130093	Rural	120	14	21441	2	3R	All steps completed	Female	1960	Know	9	O-level completed	Basonga		Currently married	Unpaid family worker/Homemaker	No
209163073	Rural	104	14	29155	2	4R	All steps completed	Female	1995	Know	14	Junior Secondary completed	Bagisu/Sabiny		Never married	Student	No
102016049	Urban	140	14	1461	1	0U	All steps completed	Female	1985	Know	7	O-level completed	Baganda		Currently married	Self-employed	No
214157242	Urban	246	14	27325	2	3U	All steps completed	Female	1985	Know	7	O-level completed	Basonga		Currently married	Self-employed	No
326228040	Rural	194	14	49569	3	5R	All steps completed	Female	1987	Know	6	Primary school completed	Acholi		Windowed	Unpaid family worker/Homemaker	No
414329082	Rural	85	14	73852	4	9R	All steps completed	Female		Don't Know	3	Primary school completed	Bakiga		Windowed	Unpaid family worker/Homemaker	No
113073021	Urban	34	14	10886	1	1U	All steps completed	Female		Don't Know	11	Junior Secondary completed	Baganda		Currently married	Unpaid family worker/Homemaker	No
408316031	Rural	68	14	70651	4	9R	All steps completed	Female	1982	Know	0	No formal school	Other	mufumbira	Currently married	Self-employed	No
310257083	Rural	94	14	56576	3	7R	All steps completed	Female	1988	Know	1	Primary school completed	Alur/Jopadhola		Currently married	Self-employed	No
108095010	Rural	106	14	14540	1	2R	All steps completed	Female		Don't Know	4	Primary school completed	Baganda		Windowed	Self-employed	No
102022077	Urban	266	14	1985	1	0U	All steps completed	Female	1982	Know	12	Junior Secondary completed	Banyankore		Windowed	Self-employed	No
113048117	Rural	122	14	6388	1	1R	onlt step 1_2 completed	Female	1956	Know	13	Post graduate degree	Baganda		Currently married	Non-government employee	No
410321049	Rural	73	14	71835	4	9R	onlt step 1_2 completed	Female	1965	Know	12	Junior Secondary completed	Banyankore		Currently married	Self-employed	No
118060043	Rural	55	14	8712	1	1R	All steps completed	Female	1984	Know	6	Primary school completed	Baganda		Currently married	Self-employed	No
102004123	Urban	166	14	394	1	0U	All steps completed	Female	1978	Know	11	Junior Secondary completed	Baganda		Currently married	Self-employed	No
306237026	Rural	44	14	51436	3	6R	All steps completed	Female		Don't Know	0	No formal school	Karimojong		Windowed	Unpaid family worker/Homemaker	No
201126106	Rural	173	14	20420	2	3R	All steps completed	Female		Don't Know	5	Primary school completed	Basonga		Currently married	Unpaid family worker/Homemaker	No
409305046	Urban	105	14	67889	4	8U	All steps completed	Female	1991	Know	7	Primary school completed	Banyoro		Never married	Self-employed	No
403272005	Rural	138	14	60512	4	8R	All steps completed	Female		Don't Know	6	Primary school completed	Banyoro		Currently married	Self-employed	No
107115127	Urban	136	14	19023	1	2U	All steps completed	Female	1992	Know	11	Junior Secondary completed	Batoro		Currently married	Self-employed	No
329230032	Rural	40	14	50204	3	5R	All steps completed	Female		Don't Know	0	No formal school	Langi		Currently married	Unpaid family worker/Homemaker	No
108118058	Urban	69	14	19309	1	2U	All steps completed	Female	1975	Know	8	O-level completed	Baganda		Currently married	Self-employed	No
113046023	Rural	68	14	5982	1	1R	All steps completed	Female	1993	Know	7	Primary school completed	Baganda		Separated	Self-employed	No
226158067	Urban	132	14	27473	2	3U	All steps completed	Female	1982	Know	0	No formal school	Other	MULALO	Divorced	Self-employed	No
225190001	Rural	16	14	38287	2	4R	All steps completed	Female	1965	Know	0	No formal school	Bagisu/Sabiny		Currently married	Self-employed	No
410345013	Urban	153	14	77897	4	9U	All steps completed	Female	1986	Know	7	O-level completed	Other	Nyarwanda	Currently married	Self-employed	No
313258077	Rural	84	14	56855	3	7R	All steps completed	Female	1992	Know	4	Primary school completed	Lugbara/Madi		Currently married	Self-employed	No
402309004	Rural	44	14	68760	4	9R	All steps completed	Female	1965	Know	4	Primary school completed	Banyankore		Currently married	Self-employed	No
226146055	Rural	77	14	25310	2	3R	All steps completed	Female		Don't Know	5	Primary school completed	Basonga		Currently married	Self-employed	No
209197024	Urban	40	14	40726	2	4U	All steps completed	Female	1994	Know	7	Primary school completed	Other	BAGWERE	Currently married	Unpaid family worker/Homemaker	No
208162081	Rural	84	14	28865	2	4R	All steps completed	Female	1986	Know	6	Primary school completed	Iteso		Currently married	Self-employed	No
410321002	Rural	73	14	71835	4	9R	onlt step 1_2 completed	Female	1971	Know	13	Post graduate degree	Banyankore		Currently married	Government employee	No
303251059	Rural	84	14	54790	3	7R	All steps completed	Female		Don't Know	8	Primary school completed	Lugbara/Madi		Separated	Self-employed	No
404310019	Rural	49	14	69028	4	9R	All steps completed	Female		Don't Know	0	No formal school	Bakiga		Currently married	Self-employed	No
217181029	Rural	78	14	34555	2	4R	All steps completed	Female	1964	Know	0	No formal school	Other	GWERE	Windowed	Self-employed	No
312214009	Rural	37	14	44770	3	5R	All steps completed	Female		Don't Know	5	Primary school completed	Acholi		Cohabitating	Unemployed(able to work)	No
108118029	Urban	69	14	19309	1	2U	All steps completed	Female	1972	Know	13	University/Higher institutions completed	Banyoro		Currently married	Government employee	No
421292098	Rural	130	14	65016	4	8R	All steps completed	Female	1996	Know	3	Primary school completed	Alur/Jopadhola		Currently married	Unpaid family worker/Homemaker	No
419336057	Rural	102	14	75592	4	9R	All steps completed	Female		Don't Know	6	Primary school completed	Banyankore		Currently married	Self-employed	No
313267051	Urban	130	14	59207	3	7U	All steps completed	Female	1986	Know	11	Junior Secondary completed	Lugbara/Madi		Currently married	Self-employed	No
313259048	Rural	91	14	57119	3	7R	All steps completed	Female		Don't Know	0	No formal school	Lugbara/Madi		Currently married	Unpaid family worker/Homemaker	No
113073009	Urban	34	14	10886	1	1U	All steps completed	Female	1987	Know	15	Post graduate degree	Banyankore		Currently married	Unpaid family worker/Homemaker	No
107093011	Rural	30	14	14020	1	2R	All steps completed	Female	1990	Know	7	O-level completed	Banyankore		Currently married	Self-employed	No
110043020	Rural	198	14	5250	1	1R	All steps completed	Female	1963	Know	0	No formal school	Bakiga		Windowed	Self-employed	Yes	Yes	16	Know					0	Know	0	0	0	Know	0	0	Know	0	0	0	Know	0	0	Know	0	0	0	Know	0	0	Know	0	0
308239001	Rural	150	14	51861	3	6R	All steps completed	Female		Don't Know	0	No formal school	Karimojong		Currently married	Non-paid	No
428298025	Rural	57	14	66516	4	8R	All steps completed	Female		Don't Know	7	O-level completed	Banyoro		Currently married	Self-employed	No
321221047	Rural	71	14	47061	3	5R	All steps completed	Female	1980	Know	0	No formal school	Langi		Currently married	Self-employed	No
116121013	Rural	152	14	18641	1	2R	All steps completed	Female	1983	Know	7	O-level completed	Baganda		Currently married	Self-employed	No
422293035	Rural	84	14	65257	4	8R	All steps completed	Female		Don't Know	2	Primary school completed	Bakiga		Cohabitating	Self-employed	No
303253022	Rural	71	14	55331	3	7R	All steps completed	Female		Don't Know	1	Primary school completed	Lugbara/Madi		Windowed	Unpaid family worker/Homemaker	No
225191006	Rural	55	14	38942	2	4R	All steps completed	Female	1995	Know	10	O-level completed	Bagisu/Sabiny		Never married	Student	No
323224075	Rural	121	14	48303	3	5R	All steps completed	Female		Don't Know	8	O-level completed	Langi		Currently married	Self-employed	No
404312049	Rural	74	14	69658	4	9R	All steps completed	Female	1983	Know	6	Primary school completed	Other	rufumbira	Currently married	Self-employed	No
417331087	Rural	212	14	74397	4	9R	All steps completed	Female	1960	Know	3	Primary school completed	Banyankore		Currently married	Self-employed	No
403272113	Rural	138	14	60512	4	8R	All steps completed	Female	1977	Know	30	Primary school completed	Banyoro		Currently married	Self-employed	No
301247052	Rural	56	14	53736	3	7R	All steps completed	Female		Don't Know	8	O-level completed	Lugbara/Madi		Currently married	Self-employed	Yes	Yes	18	Know					0	Know	1	0				4	Know	0	0				0	Know	1	0				0	Know	1	0
104086009	Rural	41	14	12382	1	2R	onlt step 1_2 completed	Female	1992	Know	14	O-level completed	Basonga		Currently married	Self-employed	No
425341110	Rural	127	14	76916	4	9R	All steps completed	Female		Don't Know	4	Junior Secondary completed	Banyankore		Currently married	Unpaid family worker/Homemaker	Yes	No	20	Know									14	Know	0					0	Know	1					0	Know	1
231194099	Rural	111	14	40072	2	4R	onlt step 1_2 completed	Female		Don't Know	2	Primary school completed	Iteso		Windowed	Unpaid family worker/Homemaker	Yes	Yes	15	Know					3	Know	0	0				0	Know	0	0	0	Know	0	0	Know	0	0	0	Know	0	0	Know	0	0
113046033	Rural	68	14	5982	1	1R	All steps completed	Female	1987	Know	4	Primary school completed	Banyankore		Currently married	Non-paid	No
410319050	Rural	201	14	71372	4	9R	All steps completed	Female		Don't Know	5	Primary school completed	Banyankore		Windowed	Unpaid family worker/Homemaker	No
203131023	Rural	101	14	21665	2	3R	All steps completed	Female		Don't Know	3	Primary school completed	Basonga		Divorced	Self-employed	No
223188027	Rural	52	14	37370	2	4R	All steps completed	Female	1986	Know	8	O-level completed	Bagisu/Sabiny		Currently married	Unpaid family worker/Homemaker	No
204135019	Rural	116	14	22582	2	3R	All steps completed	Female		Don't Know	0	No formal school	Basonga		Windowed	Self-employed	No
109099017	Rural	48	14	15457	1	2R	All steps completed	Female	1948	Know	0	No formal school	Other	mululi	Currently married	Unpaid family worker/Homemaker	No
112102039	Rural	112	14	16200	1	2R	All steps completed	Female		Don't Know	7	Primary school completed	Bagisu/Sabiny		Separated	Unpaid family worker/Homemaker	No
221186015	Rural	76	14	36673	2	4R	All steps completed	Female	1979	Know	0	No formal school	Other	BANYOLE	Currently married	Unpaid family worker/Homemaker	No
111044048	Rural	52	14	5520	1	1R	All steps completed	Female	1976	Know	0	No formal school	Other	Munyarwanda	Windowed	Self-employed	No
303252048	Rural	60	14	55037	3	7R	All steps completed	Female	1976	Know	14	Post graduate degree	Other	Kakwa	Currently married	Government employee	No
223187034	Rural	64	14	37020	2	4R	All steps completed	Female	1973	Know	7	Primary school completed	Bagisu/Sabiny		Never married	Self-employed	No
205136025	Rural	81	14	22844	2	3R	All steps completed	Female	1958	Know	11	Post graduate degree	Basonga		Windowed	Retired/Pensioner	No
316216049	Rural	101	14	45595	3	5R	onlt step 1_2 completed	Female		Don't Know	2	Primary school completed	Acholi		Cohabitating	Unemployed(able to work)	No
307212003	Rural	54	14	44138	3	5R	All steps completed	Female	1990	Know	24	Primary school completed	Langi		Currently married	Unpaid family worker/Homemaker	No
316261001	Rural	44	14	57683	3	7R	All steps completed	Female	1992	Know	6	Primary school completed	Other	KAKWA	Currently married	Unpaid family worker/Homemaker	No
102034026	Urban	67	14	3149	1	0U	All steps completed	Female	1980	Know	9	O-level completed	Baganda		Currently married	Self-employed	No
223187043	Rural	64	14	37020	2	4R	All steps completed	Female	1982	Know	6	Primary school completed	Bagisu/Sabiny		Currently married	Unpaid family worker/Homemaker	No
215177029	Rural	29	14	33258	2	4R	All steps completed	Female		Don't Know	3	Primary school completed	Bagisu/Sabiny		Separated	Unpaid family worker/Homemaker	No
104087031	Rural	128	14	12593	1	2R	All steps completed	Female	1947	Know	0	No formal school	Other	BARUNDI	Windowed	Unemployed(Unable to work)	Yes	Yes	40	Know					0	Know	1	0				1	Know	0	0				0	Know	1	0				0	Know	1	0
102028166	Urban	303	14	2522	1	0U	All steps completed	Female		Don't Know	10	O-level completed	Bagisu/Sabiny		Never married	Unemployed(able to work)	No
102002005	Urban	82	14	214	1	0U	All steps completed	Female	1976	Know	0	No formal school	Batoro		Divorced	Unemployed(able to work)	No
110040064	Rural	72	14	4553	1	1R	All steps completed	Female	1983	Know	6	Primary school completed	Baganda		Currently married	Self-employed	No
102024028	Urban	113	14	2156	1	0U	All steps completed	Female	1964	Know	7	O-level completed	Other	MUNYOLI	Currently married	Unpaid family worker/Homemaker	No
210168087	Rural	88	14	30490	2	4R	All steps completed	Female		Don't Know	0	No formal school	Iteso		Currently married	Unpaid family worker/Homemaker	No
108098022	Rural	67	14	15203	1	2R	All steps completed	Female	1966	Know	3	Primary school completed	Baganda		Windowed	Unpaid family worker/Homemaker	No
217180097	Rural	108	14	34306	2	4R	All steps completed	Female		Don't Know	7	Primary school completed	Banyoro		Currently married	Self-employed	No
320263068	Rural	96	14	58266	3	7R	All steps completed	Female	1974	Know	2	Primary school completed	Lugbara/Madi		Currently married	Self-employed	No
202152101	Urban	125	14	26673	2	3U	All steps completed	Female	1967	Know	0	No formal school	Banyoro		Currently married	Self-employed	No
104087123	Rural	128	14	12593	1	2R	All steps completed	Female	1964	Know	7	Primary school completed	Baganda		Windowed	Self-employed	No
306237010	Rural	44	14	51436	3	6R	All steps completed	Female		Don't Know	0	No formal school	Karimojong		Windowed	Non-paid	No
102029176	Urban	265	14	2618	1	0U	All steps completed	Female	1987	Know	12	Junior Secondary completed	Baganda		Currently married	Unemployed(able to work)	No
113055176	Rural	447	14	7670	1	1R	All steps completed	Female	1980	Know	6	Primary school completed	Baganda		Currently married	Self-employed	No
306246034	Urban	51	14	53563	3	6U	All steps completed	Female	1977	Know	15	Post graduate degree	Karimojong		Currently married	Government employee	No
102032339	Urban	370	14	2944	1	0U	All steps completed	Female	1972	Know	0	Primary school completed	Baganda		Currently married	Self-employed	No
113071041	Urban	88	14	10702	1	1U	All steps completed	Female	1975	Know	30	O-level completed	Banyoro		Currently married	Self-employed	No
421291042	Rural	117	14	64794	4	8R	All steps completed	Female		Don't Know	4	Primary school completed	Alur/Jopadhola		Currently married	Self-employed	No
113051035	Rural	52	14	6988	1	1R	All steps completed	Female		Don't Know	3	Primary school completed	Baganda		Currently married	Self-employed	No
113071047	Urban	88	14	10702	1	1U	All steps completed	Female	1985	Know	28	Primary school completed	Baganda		Currently married	Self-employed	No
102013083	Urban	352	14	1222	1	0U	All steps completed	Female	1986	Know	6	Primary school completed	Baganda		Currently married	Unpaid family worker/Homemaker	No
214157084	Urban	246	14	27325	2	3U	All steps completed	Female	1985	Know	14	Junior Secondary completed	Basonga		Currently married	Unemployed(able to work)	No
403301023	Urban	36	14	67197	4	8U	All steps completed	Female	1979	Know	11	Junior Secondary completed	Baganda		Currently married	Self-employed	No
326228095	Rural	194	14	49569	3	5R	All steps completed	Female		Don't Know	7	O-level completed	Acholi		Currently married	Unpaid family worker/Homemaker	No
102021003	Urban	119	14	1902	1	0U	All steps completed	Female	1987	Know	11	Junior Secondary completed	Baganda		Currently married	Self-employed	No
405276040	Rural	92	14	61377	4	8R	All steps completed	Female	1994	Know	7	O-level completed	Batoro		Currently married	Self-employed	No
406278025	Rural	68	14	61795	4	8R	All steps completed	Female		Don't Know	0	No formal school	Other	MUKONJO	Currently married	Self-employed	Yes	Yes	38	Know					2	Know	0	0				0	Know	1	0				0	Know	1	0				0	Know	1	0
112103043	Rural	131	14	16428	1	2R	All steps completed	Female	1979	Know	2	Primary school completed	Other	MUDAMA	Currently married	Self-employed	No
112101071	Rural	110	14	15982	1	2R	All steps completed	Female		Don't Know	0	No formal school	Iteso		Windowed	Unpaid family worker/Homemaker	No
423339021	Rural	23	14	76369	4	9R	All steps completed	Female		Don't Know	9	O-level completed	Banyankore		Separated	Self-employed	No
216179001	Rural	68	14	33996	2	4R	All steps completed	Female	1996	Know	4	Primary school completed	Iteso		Currently married	Unpaid family worker/Homemaker	No
117108023	Rural	94	14	17712	1	2R	All steps completed	Female	1995	Know	6	Primary school completed	Baganda		Cohabitating	Unemployed(able to work)	No
209198001	Urban	104	14	40883	2	4U	All steps completed	Female	1982	Know	14	Post graduate degree	Bagisu/Sabiny		Currently married	Government employee	No
106038056	Rural	199	14	4079	1	1R	All steps completed	Female	1986	Know	13	Junior Secondary completed	Baganda		Currently married	Government employee	No
116106003	Rural	72	14	17187	1	2R	All steps completed	Female	1986	Know	5	Primary school completed	Basonga		Currently married	Unpaid family worker/Homemaker	No
210199019	Urban	132	14	41041	2	4U	onlt step 1_2 completed	Female		Don't Know	7	O-level completed	Iteso		Currently married	Unpaid family worker/Homemaker	No
304231094	Urban	108	14	50531	3	5U	All steps completed	Female		Don't Know	5	Primary school completed	Acholi		Separated	Self-employed	No
107092181	Rural	227	14	13760	1	2R	All steps completed	Female	1947	Know	0	No formal school	Other	MUFUMBIRA	Windowed	Self-employed	No
403271066	Rural	139	14	60310	4	8R	All steps completed	Female		Don't Know	0	No formal school	Lugbara/Madi		Currently married	Self-employed	No
113046014	Rural	68	14	5982	1	1R	All steps completed	Female	1988	Know	7	O-level completed	Baganda		Currently married	Self-employed	No
112102007	Rural	112	14	16200	1	2R	All steps completed	Female	1945	Know	0	No formal school	Baganda		Separated	Unemployed(Unable to work)	No
329230010	Rural	40	14	50204	3	5R	All steps completed	Female		Don't Know	0	No formal school	Langi		Currently married	Unpaid family worker/Homemaker	No
411323056	Rural	378	14	72347	4	9R	All steps completed	Female		Don't Know	0	No formal school	Bakiga		Windowed	Unemployed(Unable to work)	No
208161017	Rural	134	14	28634	2	4R	All steps completed	Female	1949	Know	0	No formal school	Iteso		Currently married	Unpaid family worker/Homemaker	No
414329027	Rural	85	14	73852	4	9R	All steps completed	Female		Don't Know	2	Primary school completed	Bakiga		Currently married	Self-employed	No
217181012	Rural	78	14	34555	2	4R	All steps completed	Female	1980	Know	6	Primary school completed	Other	GWERE	Currently married	Self-employed	No
202152048	Urban	125	14	26673	2	3U	All steps completed	Female	1980	Know	10	O-level completed	Other	Samya	Currently married	Self-employed	No
319261023	Rural	44	14	57683	3	7R	All steps completed	Female	1983	Know	13	Post graduate degree	Lugbara/Madi		Currently married	Government employee	No
204134093	Rural	113	14	22344	2	3R	All steps completed	Female	1979	Know	7	Primary school completed	Basonga		Currently married	Unpaid family worker/Homemaker	No
202129016	Rural	123	14	21208	2	3R	All steps completed	Female	1996	Know	8	O-level completed	Other	MUSAMYA	Never married	Student	No
405273053	Rural	73	14	60714	4	8R	All steps completed	Female		Don't Know	3	Primary school completed	Batoro		Currently married	Unpaid family worker/Homemaker	No
124064017	Rural	63	14	9675	1	1R	All steps completed	Female	1975	Know	4	Primary school completed	Baganda		Currently married	Unpaid family worker/Homemaker	No
321219002	Rural	106	14	46421	3	5R	All steps completed	Female		Don't Know	6	Primary school completed	Langi		Windowed	Unpaid family worker/Homemaker	No
322236024	Urban	45	14	51244	3	5U	All steps completed	Female		Don't Know	0	No formal school	Acholi		Separated	Self-employed	No
325226019	Rural	39	14	48958	3	5R	All steps completed	Female		Don't Know	7	O-level completed	Langi		Never married	Student	No
306246037	Urban	51	14	53563	3	6U	All steps completed	Female		Don't Know	12	O-level completed	Other	LABWOR	Currently married	Government employee	No
124065054	Rural	131	14	9897	1	1R	All steps completed	Female	1945	Know	3	Primary school completed	Baganda		Windowed	Self-employed	No
210166005	Rural	75	14	29988	2	4R	onlt step 1_2 completed	Female		Don't Know	0	No formal school	Other	mugwere	Windowed	Unpaid family worker/Homemaker	No
214142047	Rural	59	14	24300	2	3R	All steps completed	Female	1995	Know	5	Primary school completed	Other	NYORI	Currently married	Self-employed	No
404314043	Rural	80	14	70173	4	9R	All steps completed	Female	1984	Know	6	Primary school completed	Bakiga		Currently married	Self-employed	No
304232037	Urban	214	14	50656	3	5U	onlt step 1_2 completed	Female		Don't Know	0	No formal school	Acholi		Currently married	Unpaid family worker/Homemaker	No
212172003	Rural	98	14	31494	2	4R	All steps completed	Female	1967	Know	0	No formal school	Iteso		Currently married	Unpaid family worker/Homemaker	No
109099003	Rural	48	14	15457	1	2R	All steps completed	Female	1968	Know	5	Primary school completed	Other	BARUULI	Windowed	Self-employed	No
212173041	Rural	107	14	31741	2	4R	All steps completed	Female	1981	Know	0	No formal school	Alur/Jopadhola		Currently married	Unpaid family worker/Homemaker	No
322223017	Rural	55	14	47871	3	5R	All steps completed	Female		Don't Know	4	Primary school completed	Acholi		Never married	Unemployed(able to work)	No
305210053	Rural	54	14	43479	3	5R	All steps completed	Female		Don't Know	2	Primary school completed	Acholi		Currently married	Unpaid family worker/Homemaker	No
316216085	Rural	101	14	45595	3	5R	All steps completed	Female		Don't Know	0	No formal school	Acholi		Cohabitating	Unemployed(able to work)	No
219183055	Rural	67	14	35589	2	4R	All steps completed	Female	1950	Know	5	Primary school completed	Iteso		Windowed	Unpaid family worker/Homemaker	No
212172087	Rural	98	14	31494	2	4R	All steps completed	Female		Don't Know	5	Primary school completed	Iteso		Currently married	Unpaid family worker/Homemaker	No
205138037	Rural	59	14	23338	2	3R	All steps completed	Female	1992	Know	9	O-level completed	Basonga		Currently married	Unpaid family worker/Homemaker	No
410318013	Rural	87	14	71090	4	9R	All steps completed	Female	1970	Know	7	O-level completed	Banyankore		Separated	Self-employed	No
212173057	Rural	107	14	31741	2	4R	All steps completed	Female	1945	Know	30	No formal school	Alur/Jopadhola		Windowed	Unpaid family worker/Homemaker	No
226158001	Urban	132	14	27473	2	3U	All steps completed	Female	1974	Know	12	Junior Secondary completed	Basonga		Currently married	Self-employed	No
115120063	Urban	96	14	19531	1	2U	All steps completed	Female	1991	Know	10	O-level completed	Baganda		Currently married	Unpaid family worker/Homemaker	No
230150025	Rural	68	14	26262	2	3R	All steps completed	Female	1946	Know	7	O-level completed	Other	SAMYA	Currently married	Self-employed	No
405274083	Rural	154	14	60928	4	8R	All steps completed	Female		Don't Know	1	Primary school completed	Batoro		Currently married	Self-employed	No
105067135	Urban	197	14	10251	1	1U	All steps completed	Female		Don't Know	7	O-level completed	Baganda		Separated	Self-employed	No
418335139	Rural	183	14	75342	4	9R	All steps completed	Female		Don't Know	8	O-level completed	Banyankore		Currently married	Self-employed	No
112163134	Rural	104	14	29155	2	4R	All steps completed	Female	1958	Know	8	O-level completed	Baganda		Separated	Self-employed	No
117122012	Urban	68	14	19778	1	2U	All steps completed	Female	1978	Know	13	Post graduate degree	Iteso		Divorced	Non-government employee	No
113048030	Rural	122	14	6388	1	1R	All steps completed	Female	1959	Know	9	O-level completed	Baganda		Currently married	Unpaid family worker/Homemaker	No
102017035	Urban	277	14	1546	1	0U	onlt step 1_2 completed	Female	1994	Know	4	Primary school completed	Baganda		Currently married	Unpaid family worker/Homemaker	No
106038121	Rural	199	14	4079	1	1R	All steps completed	Female		Don't Know	6	Primary school completed	Baganda		Currently married	Unpaid family worker/Homemaker	No
210168043	Rural	88	14	30490	2	4R	All steps completed	Female		Don't Know	1	Primary school completed	Iteso		Currently married	Unpaid family worker/Homemaker	No
303521065	Rural	84	14	54790	3	7R	All steps completed	Female		Don't Know	0	No formal school	Lugbara/Madi		Currently married	Unpaid family worker/Homemaker	No
303252039	Rural	60	14	55037	3	7R	All steps completed	Female		Don't Know	2	Primary school completed	Lugbara/Madi		Windowed	Unpaid family worker/Homemaker	No
116107033	Rural	45	14	17465	1	2R	All steps completed	Female	1984	Know	7	O-level completed	Other	munyalwanda	Currently married	Self-employed	No
115104104	Rural	104	14	16680	1	2R	All steps completed	Female	1986	Know	7	O-level completed	Baganda		Currently married	Self-employed	No
229149049	Rural	77	14	26034	2	3R	All steps completed	Female		Don't Know	5	Primary school completed	Basonga		Currently married	Unpaid family worker/Homemaker	No
307234074	Urban	95	14	50933	3	5U	onlt step 1_2 completed	Female		Don't Know	0	No formal school	Langi		Currently married	Unemployed(able to work)	No
304232144	Urban	214	14	50656	3	5U	All steps completed	Female	1949	Know	8	A-level completed	Acholi		Currently married	Self-employed	No
404310005	Rural	49	14	69028	4	9R	All steps completed	Female		Don't Know	0	No formal school	Bakiga		Currently married	Self-employed	No
313260006	Rural	46	14	57392	3	7R	All steps completed	Female		Don't Know	0	No formal school	Lugbara/Madi		Windowed	Unpaid family worker/Homemaker	No
318242012	Rural	80	14	52637	3	6R	All steps completed	Female		Don't Know	0	No formal school	Karimojong		Currently married	Self-employed	No
122083173	Urban	174	14	11804	1	1U	All steps completed	Female	1990	Know	6	Primary school completed	Baganda		Currently married	Self-employed	No
225191049	Rural	55	14	38942	2	4R	All steps completed	Female	1994	Know	10	O-level completed	Bagisu/Sabiny		Never married	Student	No
108098065	Rural	67	14	15203	1	2R	onlt step 1_2 completed	Female	1984	Know	13	Post graduate degree	Basonga		Currently married	Government employee	No
301254113	Urban	134	14	58905	3	7U	All steps completed	Female	1996	Know	10	O-level completed	Lugbara/Madi		Never married	Student	No
407282065	Rural	73	14	62690	4	8R	All steps completed	Female	1995	Know	7	O-level completed	Banyoro		Currently married	Self-employed	No
318242075	Rural	80	14	52637	3	6R	All steps completed	Female		Don't Know	0	No formal school	Karimojong		Windowed	Unpaid family worker/Homemaker	No
115120022	Urban	96	14	19531	1	2U	All steps completed	Female	1974	Know	5	Primary school completed	Bakiga		Separated	Self-employed	No
219183050	Rural	67	14	35589	2	4R	All steps completed	Female	1973	Know	0	No formal school	Iteso		Currently married	Unpaid family worker/Homemaker	No
202128063	Rural	109	14	20926	2	3R	onlt step 1_2 completed	Female		Don't Know	0	No formal school	Other	Basamya	Currently married	Unpaid family worker/Homemaker	No
102034021	Urban	67	14	3149	1	0U	All steps completed	Female	1995	Know	9	O-level completed	Other	BASAMYA	Currently married	Unpaid family worker/Homemaker	No
406304106	Urban	220	14	67732	4	8U	All steps completed	Female		Don't Know	3	Primary school completed	Baganda		Currently married	Self-employed	No
411323353	Rural	378	14	72347	4	9R	All steps completed	Female	1991	Know	13	Junior Secondary completed	Banyankore		Never married	Non-government employee	No
310262028	Rural	28	14	58002	3	7R	All steps completed	Female	1966	Know	9	O-level completed	Lugbara/Madi		Windowed	Non-government employee	No
209163058	Rural	104	14	29155	2	4R	All steps completed	Female	1956	Know	13	Post graduate degree	Bagisu/Sabiny		Currently married	Self-employed	No
215177002	Rural	29	14	33258	2	4R	All steps completed	Female	1970	Know	7	O-level completed	Bagisu/Sabiny		Currently married	Self-employed	No
124064053	Rural	63	14	9675	1	1R	All steps completed	Female	1996	Know	7	O-level completed	Baganda		Never married	Self-employed	No
224145023	Rural	126	14	25056	2	3R	All steps completed	Female	1989	Know	7	O-level completed	Basonga		Currently married	Unpaid family worker/Homemaker	No
113057025	Rural	207	14	8010	1	1R	onlt step 1_2 completed	Female	1974	Know	11	Junior Secondary completed	Baganda		Separated	Self-employed	No
217180012	Rural	108	14	34306	2	4R	All steps completed	Female	1985	Know	11	Junior Secondary completed	Other	BAGWERE	Currently married	Unpaid family worker/Homemaker	No
214142014	Rural	59	14	24300	2	3R	All steps completed	Female		Don't Know	6	Primary school completed	Other	Musamya	Currently married	Unpaid family worker/Homemaker	No
313259067	Rural	91	14	57119	3	7R	All steps completed	Female		Don't Know	0	No formal school	Lugbara/Madi		Currently married	Unemployed(able to work)	No
421307002	Urban	458	14	68235	4	8U	All steps completed	Female	1976	Know	11	Junior Secondary completed	Banyoro		Separated	Self-employed	No
113071003	Urban	88	14	10702	1	1U	All steps completed	Female		Don't Know	7	O-level completed	Baganda		Currently married	Self-employed	No
327245015	Rural	91	14	53354	3	6R	All steps completed	Female		Don't Know	0	No formal school	Karimojong		Currently married	Unpaid family worker/Homemaker	No
303249016	Rural	60	14	54237	3	7R	All steps completed	Female	1974	Know	1	Primary school completed	Lugbara/Madi		Currently married	Self-employed	No
211169089	Rural	139	14	30733	2	4R	All steps completed	Female		Don't Know	5	Primary school completed	Iteso		Cohabitating	Self-employed	No
404312070	Rural	74	14	69658	4	9R	All steps completed	Female		Don't Know	0	No formal school	Bakiga		Currently married	Unpaid family worker/Homemaker	No
302207005	Rural	85	14	42732	3	5R	All steps completed	Female	1977	Know	4	Primary school completed	Langi		Currently married	Self-employed	No
226146027	Rural	77	14	25310	2	3R	All steps completed	Female	1993	Know	7	Primary school completed	Baganda		Currently married	Unpaid family worker/Homemaker	No
113079175	Urban	336	14	11413	1	1U	All steps completed	Female	1990	Know	7	O-level completed	Banyankore		Separated	Non-government employee	No
324244008	Rural	48	14	53114	3	6R	All steps completed	Female		Don't Know	0	No formal school	Other	pokot	Currently married	Unpaid family worker/Homemaker	No
204135043	Rural	116	14	22582	2	3R	All steps completed	Female	1962	Know	2	Primary school completed	Basonga		Currently married	Self-employed	No
405275081	Rural	137	14	61149	4	8R	All steps completed	Female		Don't Know	5	Primary school completed	Batoro		Currently married	Self-employed	No
325227033	Rural	124	14	49261	3	5R	All steps completed	Female		Don't Know	4	Primary school completed	Langi		Currently married	Unpaid family worker/Homemaker	No
108116031	Urban	51	14	19120	1	2U	All steps completed	Female		Don't Know	6	O-level completed	Baganda		Currently married	Unpaid family worker/Homemaker	No
102009061	Urban	94	14	894	1	0U	All steps completed	Female	1980	Know	16	Junior Secondary completed	Baganda		Currently married	Unpaid family worker/Homemaker	No
406304123	Urban	220	14	67732	4	8U	All steps completed	Female		Don't Know	9	O-level completed	Other	MUSONGORA	Currently married	Self-employed	No
318242047	Rural	80	14	52637	3	6R	All steps completed	Female		Don't Know	0	No formal school	Karimojong		Never married	Self-employed	No
225190015	Rural	16	14	38287	2	4R	All steps completed	Female	1968	Know	2	Primary school completed	Bagisu/Sabiny		Currently married	Self-employed	No
113072057	Urban	114	14	10789	1	1U	All steps completed	Female	1989	Know	11	Junior Secondary completed	Banyoro		Currently married	Self-employed	No
302205057	Rural	80	14	42153	3	5R	All steps completed	Female		Don't Know	3	Primary school completed	Langi		Currently married	Self-employed	No
204155049	Urban	163	14	27057	2	3U	All steps completed	Female	1979	Know	11	Junior Secondary completed	Langi		Currently married	Self-employed	No
118060012	Rural	55	14	8712	1	1R	All steps completed	Female	1972	Know	6	Primary school completed	Other	Tanzanian	Currently married	Self-employed	No
308235079	Urban	81	14	51076	3	5U	All steps completed	Female		Don't Know	5	O-level completed	Acholi		Currently married	Unpaid family worker/Homemaker	No
428298009	Rural	57	14	66516	4	8R	All steps completed	Female		Don't Know	6	Primary school completed	Banyoro		Divorced	Self-employed	No
418333039	Rural	127	14	74887	4	9R	All steps completed	Female	1976	Know	9	O-level completed	Banyankore		Currently married	Self-employed	No
104087105	Rural	128	14	12593	1	2R	All steps completed	Female	1972	Know	7	O-level completed	Baganda		Windowed	Self-employed	No
425341055	Rural	127	14	76916	4	9R	All steps completed	Female		Don't Know	6	Primary school completed	Banyankore		Windowed	Self-employed	No
212173003	Rural	107	14	31741	2	4R	All steps completed	Female	1963	Know	0	No formal school	Alur/Jopadhola		Currently married	Unpaid family worker/Homemaker	No
309266066	Urban	71	14	59050	3	7U	All steps completed	Female	1980	Know	13	Post graduate degree	Lugbara/Madi		Currently married	Government employee	No
116106065	Rural	72	14	17187	1	2R	All steps completed	Female	1984	Know	12	Primary school completed	Baganda		Currently married	Non-government employee	No
405275052	Rural	137	14	61149	4	8R	All steps completed	Female		Don't Know	0	No formal school	Batoro		Separated	Self-employed	No
423340079	Rural	106	14	76632	4	9R	All steps completed	Female	1974	Know	3	Primary school completed	Batoro		Currently married	Self-employed	No
422294017	Rural	192	14	65479	4	8R	All steps completed	Female		Don't Know	5	Primary school completed	Banyankore		Currently married	Self-employed	No
113074115	Urban	272	14	10985	1	1U	All steps completed	Female	1986	Know	10	O-level completed	Baganda		Currently married	Unemployed(able to work)	No
221185077	Rural	147	14	36400	2	4R	All steps completed	Female	1991	Know	7	Primary school completed	Other	BANYOLE	Currently married	Unpaid family worker/Homemaker	No
426343035	Rural	48	14	77473	4	9R	All steps completed	Female	1983	Know	16	Post graduate degree	Banyankore		Never married	Unemployed(able to work)	No
124064035	Rural	63	14	9675	1	1R	All steps completed	Female	1994	Know	3	Primary school completed	Other	MUNYARWANDA	Never married	Self-employed	No
201126143	Rural	173	14	20420	2	3R	All steps completed	Primary school completed	Unpaid family worker/Homemaker	2	Answered			Refused	Don't Know	Don't know
102009021	Urban	94	14	894	1	0U	All steps completed	Female	1987	Know	9	O-level completed	Baganda		Currently married	Unpaid family worker/Homemaker	No
110040012	Rural	72	14	4553	1	1R	All steps completed	Female	1984	Know	0	No formal school	Banyankore		Currently married	Self-employed	No
117123058	Urban	133	14	19864	1	2U	All steps completed	Female	1992	Know	8	O-level completed	Basonga		Currently married	Unpaid family worker/Homemaker	No
323224084	Rural	121	14	48303	3	5R	All steps completed	Female		Don't Know	0	No formal school	Langi		Currently married	Unpaid family worker/Homemaker	No
304208024	Rural	31	14	42958	3	5R	All steps completed	Female	1962	Know	9	O-level completed	Acholi		Windowed	Government employee	No
115120035	Urban	96	14	19531	1	2U	All steps completed	Female	1981	Know	7	Primary school completed	Baganda		Currently married	Self-employed	No
102021037	Urban	119	14	1902	1	0U	onlt step 1_2 completed	Female	1987	Know	14	Post graduate degree	Baganda		Currently married	Self-employed	No
415288013	Rural	101	14	64043	4	8R	All steps completed	Female		Don't Know	2	Primary school completed	Bakiga		Currently married	Self-employed	No
231194107	Rural	111	14	40072	2	4R	All steps completed	Female		Don't Know	4	Primary school completed	Iteso		Cohabitating	Unpaid family worker/Homemaker	No
313260003	Rural	46	14	57392	3	7R	All steps completed	Female		Don't Know	2	Primary school completed	Lugbara/Madi		Currently married	Unpaid family worker/Homemaker	No
107115069	Urban	136	14	19023	1	2U	All steps completed	Female	1985	Know	0	Primary school completed	Banyoro		Windowed	Self-employed	No
209164045	Rural	80	14	29436	2	4R	All steps completed	Female	1990	Know	7	O-level completed	Bagisu/Sabiny		Currently married	Unpaid family worker/Homemaker	No
105068080	Urban	172	14	10359	1	1U	All steps completed	Female	1994	Know	10	O-level completed	Baganda		Currently married	Unpaid family worker/Homemaker	No
415306103	Urban	131	14	68062	4	8U	All steps completed	Female		Don't Know	0	No formal school	Batoro		Currently married	Self-employed	No
418335047	Rural	183	14	75342	4	9R	All steps completed	Female	1972	Know	2	Primary school completed	Bakiga		Currently married	Self-employed	No
329230001	Rural	40	14	50204	3	5R	All steps completed	Female		Don't Know	0	No formal school	Langi		Currently married	Unemployed(able to work)	No
232196027	Rural	93	14	40530	2	4R	All steps completed	Female	1995	Know	11	O-level completed	Iteso		Cohabitating	Non-paid	No
402309007	Rural	44	14	68760	4	9R	All steps completed	Female	1986	Know	2	Primary school completed	Banyankore		Currently married	Unpaid family worker/Homemaker	No
203153032	Urban	206	14	26797	2	3U	All steps completed	Female		Don't Know	0	No formal school	Basonga		Windowed	Unpaid family worker/Homemaker	No
330256017	Urban	86	14	59354	3	7U	All steps completed	Female	1969	Know	0	No formal school	Alur/Jopadhola		Currently married	Unpaid family worker/Homemaker	No
322236001	Urban	45	14	51244	3	5U	All steps completed	Female	1987	Know	16	Post graduate degree	Acholi		Currently married	Unemployed(able to work)	No
113058043	Rural	60	14	8184	1	1R	All steps completed	Female		Don't Know	6	Primary school completed	Iteso		Divorced	Self-employed	No
327245087	Rural	91	14	53354	3	6R	All steps completed	Female		Don't Know	0	No formal school	Karimojong		Separated	Self-employed	No
102016009	Urban	140	14	1461	1	0U	All steps completed	Female	1986	Know	16	Post graduate degree	Baganda		Currently married	Self-employed	No
113057010	Rural	207	14	8010	1	1R	All steps completed	Female		Don't Know	2	Primary school completed	Banyankore		Separated	Self-employed	No
124084055	Urban	88	14	11907	1	1U	All steps completed	Female	1987	Know	13	Post graduate degree	Baganda		Cohabitating	Government employee	No
109100009	Rural	77	14	15723	1	2R	All steps completed	Female	1974	Know	18	Post graduate degree	Banyoro		Currently married	Government employee	No
108098046	Rural	67	14	15203	1	2R	All steps completed	Female		Don't Know	3	Primary school completed	Other	munyalwanda	Currently married	Unpaid family worker/Homemaker	No
304231070	Urban	108	14	50531	3	5U	onlt step 1_2 completed	Female		Don't Know	7	O-level completed	Acholi		Currently married	Self-employed	No
223188016	Rural	52	14	37370	2	4R	All steps completed	Female	1948	Know	0	No formal school	Bagisu/Sabiny		Currently married	Self-employed	Yes	Yes	28	Know					10	Know	0	0				20	Know	0	0				10	Know	0	0				0	Know	0	0
308239087	Rural	150	14	51861	3	6R	All steps completed	Female		Don't Know	0	No formal school	Karimojong		Windowed	Unpaid family worker/Homemaker	No
413284101	Rural	157	14	63128	4	8R	All steps completed	Female		Don't Know	2	Primary school completed	Bakiga		Currently married	Self-employed	No
310256075	Rural	120	14	56280	3	7R	All steps completed	Female	1986	Know	3	Primary school completed	Alur/Jopadhola		Currently married	Unemployed(able to work)	No
409283135	Rural	142	14	62911	4	8R	All steps completed	Female		Don't Know	0	No formal school	Banyankore		Currently married	Self-employed	No
415290045	Rural	99	14	64465	4	8R	All steps completed	Female		Don't Know	7	Primary school completed	Bakiga		Currently married	Self-employed	No
112102111	Rural	112	14	16200	1	2R	All steps completed	Female		Don't Know	0	No formal school	Bagisu/Sabiny		Currently married	Unpaid family worker/Homemaker	No
124066073	Rural	87	14	10129	1	1R	All steps completed	Female	1996	Know	11	Junior Secondary completed	Baganda		Never married	Student	No
110069004	Urban	220	14	10471	1	1U	All steps completed	Female	1979	Know	8	O-level completed	Baganda		Separated	Self-employed	No
426343007	Rural	48	14	77473	4	9R	All steps completed	Female	1985	Know	7	O-level completed	Banyankore		Currently married	Unpaid family worker/Homemaker	No
311240035	Rural	129	14	52090	3	6R	All steps completed	Female		Don't Know	0	No formal school	Karimojong		Currently married	Non-paid	No
404344017	Urban	82	14	77698	4	9U	All steps completed	Female	1996	Know	13	Junior Secondary completed	Bakiga		Never married	Student	No
102015115	Urban	253	14	1387	1	0U	All steps completed	Female	1982	Know	11	Junior Secondary completed	Baganda		Currently married	Unemployed(able to work)	No
303253007	Rural	71	14	55331	3	7R	onlt step 1_2 completed	Female	1986	Know	0	No formal school	Lugbara/Madi		Divorced	Unpaid family worker/Homemaker	Yes	Yes	14	Know					0	Know	1	0				0	Know	1	0				0	Know	1	0				0	Know	1	0
102008230	Urban	244	14	806	1	0U	All steps completed	Female	1953	Know	7	O-level completed	Baganda		Windowed	Unpaid family worker/Homemaker	No
306237039	Rural	44	14	51436	3	6R	All steps completed	Female		Don't Know	0	No formal school	Karimojong		Currently married	Unpaid family worker/Homemaker	No
408316007	Rural	68	14	70651	4	9R	All steps completed	Female	1980	Know	0	No formal school	Other	mufumbira	Divorced	Self-employed	No
209163095	Rural	104	14	29155	2	4R	onlt step 1_2 completed	Female	1983	Know	13	Junior Secondary completed	Bagisu/Sabiny		Currently married	Self-employed	No
410345035	Urban	153	14	77897	4	9U	All steps completed	Female	1994	Know	1	Primary school completed	Banyankore		Currently married	Self-employed	No
402309032	Rural	44	14	68760	4	9R	All steps completed	Female		Don't Know	7	O-level completed	Banyankore		Never married	Unemployed(able to work)	No
427295106	Rural	138	14	65733	4	8R	All steps completed	Female		Don't Know	3	Primary school completed	Bakiga		Currently married	Self-employed	No
113049123	Rural	162	14	6578	1	1R	All steps completed	Female	1989	Know	0	No formal school	Baganda		Currently married	Self-employed	No
107094039	Rural	52	14	14328	1	2R	All steps completed	Female	1967	Know	6	Primary school completed	Banyoro		Currently married	Self-employed	No
113075010	Urban	107	14	11065	1	1U	All steps completed	Female	1993	Know	13	University/Higher institutions completed	Baganda		Never married	Student	No
223189021	Rural	53	14	37737	2	4R	All steps completed	Female	1972	Know	10	O-level completed	Bagisu/Sabiny		Currently married	Unpaid family worker/Homemaker	No
226158086	Urban	132	14	27473	2	3U	All steps completed	Female	1993	Know	5	Primary school completed	Basonga		Currently married	Unpaid family worker/Homemaker	No
216178021	Rural	93	14	33694	2	4R	All steps completed	Female		Don't Know	6	Primary school completed	Iteso		Currently married	Self-employed	No
110042111	Rural	145	14	5025	1	1R	All steps completed	Female	1975	Know	6	Primary school completed	Other	TANZANIAN	Currently married	Self-employed	No
113049146	Rural	162	14	6578	1	1R	All steps completed	Female	1989	Know	12	Post graduate degree	Baganda		Currently married	Self-employed	No
310257044	Rural	94	14	56576	3	7R	All steps completed	Female	1946	Know	0	No formal school	Alur/Jopadhola		Windowed	Unemployed(able to work)	No
113047071	Rural	123	14	6174	1	1R	All steps completed	Female		Don't Know	10	O-level completed	Baganda		Currently married	Self-employed	No
202152066	Urban	125	14	26673	2	3U	All steps completed	Female	1973	Know	3	Primary school completed	Other	JARUWO	Windowed	Non-government employee	No
105037019	Rural	39	14	3819	1	1R	All steps completed	Female	1988	Know	6	Primary school completed	Banyankore		Currently married	Self-employed	No
313260039	Rural	46	14	57392	3	7R	All steps completed	Female	1996	Know	4	Primary school completed	Lugbara/Madi		Currently married	Unpaid family worker/Homemaker	No
313259009	Rural	91	14	57119	3	7R	All steps completed	Female	1970	Know	0	No formal school	Lugbara/Madi		Windowed	Self-employed	No
102033083	Urban	126	14	3039	1	0U	All steps completed	Female	1986	Know	18	Post graduate degree	Baganda		Never married	Non-government employee	No
413284045	Rural	157	14	63128	4	8R	All steps completed	Female		Don't Know	5	Primary school completed	Bakiga		Currently married	Self-employed	No
319264004	Rural	44	14	57683	3	7R	All steps completed	Female		Don't Know	7	O-level completed	Other	Kakwa	Separated	Unpaid family worker/Homemaker	Yes	Yes	20	Know					2	Know	0	0				0	Know	0	0	0	Know	0	0	Know	0	0	0	Know	0	0	Know	0	0
304232205	Urban	214	14	50656	3	5U	onlt step 1_2 completed	Female		Don't Know	5	Primary school completed	Acholi		Windowed	Self-employed	No
108116042	Urban	51	14	19120	1	2U	All steps completed	Female	1980	Know	16	Post graduate degree	Baganda		Currently married	Unpaid family worker/Homemaker	No
217180035	Rural	108	14	34306	2	4R	All steps completed	Female	1984	Know	0	No formal school	Other	GWERE	Currently married	Self-employed	No
406278059	Rural	68	14	61795	4	8R	All steps completed	Female		Don't Know	7	O-level completed	Other	BAKONJO	Currently married	Unpaid family worker/Homemaker	No
214139095	Rural	132	14	23588	2	3R	All steps completed	Female	1980	Know	9	O-level completed	Other	SAMYA	Currently married	Self-employed	No
230150020	Rural	68	14	26262	2	3R	All steps completed	Female	1994	Know	8	O-level completed	Other	BASAMYA	Never married	Student	No
110041087	Rural	96	14	4790	1	1R	All steps completed	Female	1953	Know	0	No formal school	Banyankore		Currently married	Self-employed	No
209198075	Urban	104	14	40883	2	4U	All steps completed	Female	1976	Know	16	Post graduate degree	Other	GWERE	Currently married	Government employee	No
107094035	Rural	52	14	14328	1	2R	All steps completed	Female	1992	Know	10	O-level completed	Baganda		Currently married	Self-employed	No
309254057	Rural	67	14	55616	3	7R	All steps completed	Female	1974	Know	2	Primary school completed	Lugbara/Madi		Windowed	Self-employed	No
203153194	Urban	206	14	26797	2	3U	All steps completed	Junior Secondary completed	Self-employed	2	Answered			Answered	Know
406304201	Urban	220	14	67732	4	8U	All steps completed	Female		Don't Know	8	O-level completed	Other	nubi	Currently married	Self-employed	No
412327031	Rural	65	14	73384	4	9R	All steps completed	Female		Don't Know	7	O-level completed	Banyankore		Currently married	Self-employed	No
415289086	Rural	101	14	64258	4	8R	All steps completed	Female		Don't Know	1	Primary school completed	Bakiga		Separated	Self-employed	No
204156103	Urban	125	14	27196	2	3U	All steps completed	Female		Don't Know	7	Primary school completed	Basonga		Currently married	Unpaid family worker/Homemaker	No
303248115	Rural	140	14	53976	3	7R	All steps completed	Female		Don't Know	2	Primary school completed	Lugbara/Madi		Currently married	Self-employed	No
118082090	Urban	98	14	11692	1	1U	All steps completed	Female	1975	Know	13	Post graduate degree	Baganda		Never married	Government employee	No
404313106	Rural	120	14	69909	4	9R	All steps completed	Female		Don't Know	0	No formal school	Bakiga		Windowed	Self-employed	Yes	Yes	15	Know					0	Know	1	0				14	Know	0	0				0	Know	1	0				0	Know	1	0
123112108	Rural	152	14	18641	1	2R	All steps completed	Female	1973	Know	3	Primary school completed	Baganda		Currently married	Self-employed	No
316216071	Rural	101	14	45595	3	5R	All steps completed	Female		Don't Know	0	No formal school	Acholi		Currently married	Unemployed(able to work)	No
115105013	Rural	82	14	16929	1	2R	All steps completed	Female	1974	Know	1	Primary school completed	Other	TANZANIAN	Currently married	Self-employed	Yes	No	30	Know									0	Know	0					0	Know	0					1	Know	0
310257011	Rural	94	14	56576	3	7R	All steps completed	Female		Don't Know	8	Primary school completed	Alur/Jopadhola		Windowed	Self-employed	No
107094009	Rural	52	14	14328	1	2R	All steps completed	Female	1961	Know	0	No formal school	Banyankore		Windowed	Self-employed	No
108116009	Urban	51	14	19120	1	2U	All steps completed	Female	1976	Know	8	O-level completed	Baganda		Currently married	Unpaid family worker/Homemaker	No
102022210	Urban	266	14	1985	1	0U	All steps completed	Female	1986	Know	16	Post graduate degree	Baganda		Divorced	Non-government employee	No
413284123	Rural	157	14	63128	4	8R	All steps completed	Female	1988	Know	7	O-level completed	Bakiga		Currently married	Self-employed	No
208162003	Rural	84	14	28865	2	4R	All steps completed	Female	1957	Know	7	O-level completed	Iteso		Currently married	Unpaid family worker/Homemaker	No
121062073	Rural	80	14	9206	1	1R	All steps completed	Female		Don't Know	0	No formal school	Baganda		Currently married	Unpaid family worker/Homemaker	No
210168049	Rural	88	14	30490	2	4R	All steps completed	Female		Don't Know	6	Primary school completed	Iteso		Never married	Unemployed(able to work)	No
423340101	Rural	106	14	76632	4	9R	All steps completed	Female		Don't Know	0	No formal school	Banyankore		Currently married	Self-employed	No
212171063	Rural	109	14	31249	2	4R	All steps completed	Female	1976	Know	0	No formal school	Alur/Jopadhola		Currently married	Unpaid family worker/Homemaker	No
205136054	Rural	81	14	22844	2	3R	All steps completed	Female	1967	Know	3	Primary school completed	Basonga		Currently married	Unpaid family worker/Homemaker	No
321221037	Rural	71	14	47061	3	5R	All steps completed	Female		Don't Know	7	O-level completed	Langi		Currently married	Self-employed	No
404313012	Rural	120	14	69909	4	9R	All steps completed	Female	1963	Know	3	Primary school completed	Bakiga		Windowed	Self-employed	No
113071053	Urban	88	14	10702	1	1U	All steps completed	Female	1980	Know	8	O-level completed	Baganda		Currently married	Self-employed	No
121061035	Rural	62	14	8973	1	1R	All steps completed	Female		Don't Know	4	Primary school completed	Other	Murundi	Currently married	Unpaid family worker/Homemaker	No
423339001	Rural	23	14	76369	4	9R	All steps completed	Female	1980	Know	7	O-level completed	Banyankore		Currently married	Self-employed	No
226147154	Rural	187	14	25553	2	3R	All steps completed	Female		Don't Know	0	No formal school	Basonga		Currently married	Self-employed	No
[truncated: 1,987 more rows]
[truncated: 145 more columns]
